# Supplementary material for: Referral pattern of oral and maxillofacial surgery cases in Sudan: A retrospective age-and sex-specific analysis of 3,478 patients over four years
Source: PLoS One. 2021 Mar 29;16(3):e0249140. doi: 10.1371/journal.pone.0249140 (PMC8007037; doi:10.1371/journal.pone.0249140)
Supplement: S1 File — (XLS) [file pone.0249140.s001.xls]

## Sheet: 3
YEAR_	agegroup	age	gender	diagnosis	Treatment	classification	ICD	subclassification	sudgroup	LaskinMang	othertretemtn
2012	40-49	45	Female	haemangiopericytoma	salivary gland exission	pathology	Malignant neoplasms	beign	soft tissue	Familiarity
2011	50-59	55	Female	monomorphic adenoms	salivary gland exission	pathology	Benign neoplasms	beign	Salivary gland	Familiarity
2012	60-69	65	Female	monomorphic adenoms	salivary gland exission	pathology	Benign neoplasms	beign	Salivary gland	Familiarity
2013	10-19	14	Male	pleimorphic adenoma	salivary gland exission	pathology	Benign neoplasms	beign	Salivary gland	Familiarity
2014	10-19	19	Male	pleimorphic adenoma	salivary gland exission	pathology	Benign neoplasms	beign	Salivary gland	Familiarity
2011	20-29	20	Male	pleimorphic adenoma	salivary gland exission	pathology	Benign neoplasms	beign	Salivary gland	Familiarity
2014	20-29	20	Male	pleimorphic adenoma	salivary gland exission	pathology	Benign neoplasms	beign	Salivary gland	Familiarity
2012	20-29	22	Male	pleimorphic adenoma	salivary gland exission	pathology	Benign neoplasms	beign	Salivary gland	Familiarity
2013	20-29	22	Male	pleimorphic adenoma	salivary gland exission	pathology	Benign neoplasms	beign	Salivary gland	Familiarity
2014	20-29	28	Male	pleimorphic adenoma	salivary gland exission	pathology	Benign neoplasms	beign	Salivary gland	Familiarity
2012	30-39	30	Male	pleimorphic adenoma	salivary gland exission	pathology	Benign neoplasms	beign	Salivary gland	Familiarity
2011	30-39	31	Male	pleimorphic adenoma	salivary gland exission	pathology	Benign neoplasms	beign	Salivary gland	Familiarity
2011	30-39	33	Male	pleimorphic adenoma	salivary gland exission	pathology	Benign neoplasms	beign	Salivary gland	Familiarity
2011	30-39	35	Male	pleimorphic adenoma	salivary gland exission	pathology	Benign neoplasms	beign	Salivary gland	Familiarity
2011	40-49	48	Male	pleimorphic adenoma	salivary gland exission	pathology	Benign neoplasms	beign	Salivary gland	Familiarity
2014	40-49	48	Male	pleimorphic adenoma	salivary gland exission	pathology	Benign neoplasms	beign	Salivary gland	Familiarity
2013	50-59	52	Male	pleimorphic adenoma	salivary gland exission	pathology	Benign neoplasms	beign	Salivary gland	Familiarity
2011	10-19	19	Female	pleimorphic adenoma	salivary gland exission	pathology	Benign neoplasms	beign	Salivary gland	Familiarity
2011	20-29	23	Female	pleimorphic adenoma	salivary gland exission	pathology	Benign neoplasms	beign	Salivary gland	Familiarity
2013	20-29	24	Female	pleimorphic adenoma	salivary gland exission	pathology	Benign neoplasms	beign	Salivary gland	Familiarity
2011	20-29	25	Female	pleimorphic adenoma	salivary gland exission	pathology	Benign neoplasms	beign	Salivary gland	Familiarity
2011	20-29	25	Female	pleimorphic adenoma	salivary gland exission	pathology	Benign neoplasms	beign	Salivary gland	Familiarity
2012	20-29	26	Female	pleimorphic adenoma	salivary gland exission	pathology	Benign neoplasms	beign	Salivary gland	Familiarity
2013	30-39	30	Female	pleimorphic adenoma	salivary gland exission	pathology	Benign neoplasms	beign	Salivary gland	Familiarity
2012	30-39	31	Female	pleimorphic adenoma	salivary gland exission	pathology	Benign neoplasms	beign	Salivary gland	Familiarity
2011	40-49	40	Female	pleimorphic adenoma	salivary gland exission	pathology	Benign neoplasms	beign	Salivary gland	Familiarity
2012	40-49	46	Female	pleimorphic adenoma	salivary gland exission	pathology	Benign neoplasms	beign	Salivary gland	Familiarity
2014	60-69	60	Female	pleimorphic adenoma	salivary gland exission	pathology	Benign neoplasms	beign	Salivary gland	Familiarity
2014	60-69	65	Female	pleimorphic adenoma	salivary gland exission	pathology	Benign neoplasms	beign	Salivary gland	Familiarity
2014	60-69	65	Female	pleimorphic adenoma	salivary gland exission	pathology	Benign neoplasms	beign	Salivary gland	Familiarity
2012	10-19	17	Male	schwanoma	salivary gland exission	pathology	Benign neoplasms	beign	soft tissue	Familiarity
2011	20-29	21	Male	vascular malformation	salivary gland exission	pathology	Benign neoplasms	beign	soft tissue	Familiarity
2013	60-69	62	Male	acinic cell carcinoma	salivary gland exission	pathology	Malignant neoplasms	malignant	Salivary gland	Familiarity
2012	10-19	17	Male	adenocarcinoma	salivary gland exission	pathology	Malignant neoplasms	malignant	Salivary gland	Familiarity
2011	50-59	51	Male	adenocarcinoma	salivary gland exission	pathology	Malignant neoplasms	malignant	Salivary gland	Familiarity
2012	50-59	52	Male	adenocarcinoma	salivary gland exission	pathology	Malignant neoplasms	malignant	Salivary gland	Familiarity
2013	50-59	53	Male	adenocarcinoma	salivary gland exission	pathology	Malignant neoplasms	malignant	Salivary gland	Familiarity
2014	20-29	25	Female	adenocarcinoma	salivary gland exission	pathology	Malignant neoplasms	malignant	Salivary gland	Familiarity
2011	30-39	36	Female	adenocarcinoma	salivary gland exission	pathology	Malignant neoplasms	malignant	Salivary gland	Familiarity
2014	60-69	60	Female	adenocarcinoma	salivary gland exission	pathology	Malignant neoplasms	malignant	Salivary gland	Familiarity
2011	50-59	56	Male	fibrosarcoma	salivary gland exission	pathology	Malignant neoplasms	malignant	soft tissue	Familiarity
2012	30-39	32	Male	mucoepidermoid carcinoma	salivary gland exission	pathology	Malignant neoplasms	malignant	Salivary gland	Familiarity
2011	30-39	34	Male	mucoepidermoid carcinoma	salivary gland exission	pathology	Malignant neoplasms	malignant	Salivary gland	Familiarity
2012	50-59	50	Male	mucoepidermoid carcinoma	salivary gland exission	pathology	Malignant neoplasms	malignant	Salivary gland	#NULL!
2011	50-59	53	Male	mucoepidermoid carcinoma	salivary gland exission	pathology	Malignant neoplasms	malignant	Salivary gland	#NULL!
2011	30-39	30	Female	mucoepidermoid carcinoma	salivary gland exission	pathology	Diseases of the digestive system	malignant	Salivary gland	#NULL!
2014	40-49	40	Female	mucoepidermoid carcinoma	salivary gland exission	pathology	Malignant neoplasms	malignant	Salivary gland	#NULL!
2012	=>70	70	Female	mucoepidermoid carcinoma	salivary gland exission	pathology	Malignant neoplasms	malignant	Salivary gland	#NULL!
2013	=>70	77	Female	mucoepidermoid carcinoma	salivary gland exission	pathology	Malignant neoplasms	malignant	Salivary gland	#NULL!
2014	60-69	65	Male	myoepithelial carcinoma	salivary gland exission	pathology	Malignant neoplasms	malignant	Salivary gland	Familiarity
2013	10-19	10	Male	salivery gland stone	salivary gland exission	pathology	Diseases of the digestive system	inflammatory	Salivary gland	competency
2013	10-19	13	Male	salivery gland stone	salivary gland exission	pathology	Diseases of the digestive system	inflammatory	Salivary gland	competency
2012	10-19	14	Male	salivery gland stone	salivary gland exission	pathology	Diseases of the digestive system	inflammatory	Salivary gland	competency
2011	10-19	17	Male	salivery gland stone	salivary gland exission	pathology	Diseases of the digestive system	inflammatory	Salivary gland	competency
2011	40-49	42	Male	salivery gland stone	salivary gland exission	pathology	Diseases of the digestive system	inflammatory	Salivary gland	competency
2011	40-49	42	Male	salivery gland stone	salivary gland exission	pathology	Diseases of the digestive system	inflammatory	Salivary gland	competency
2011	40-49	45	Male	salivery gland stone	salivary gland exission	pathology	Diseases of the digestive system	inflammatory	Salivary gland	competency
2014	40-49	45	Male	salivery gland stone	salivary gland exission	pathology	Diseases of the digestive system	inflammatory	Salivary gland	competency
2014	40-49	46	Male	salivery gland stone	salivary gland exission	pathology	Diseases of the digestive system	inflammatory	Salivary gland	competency
2011	40-49	48	Male	salivery gland stone	salivary gland exission	pathology	Diseases of the digestive system	inflammatory	Salivary gland	competency
2011	50-59	50	Male	salivery gland stone	salivary gland exission	pathology	Diseases of the digestive system	inflammatory	Salivary gland	competency
2012	50-59	50	Male	salivery gland stone	salivary gland exission	pathology	Diseases of the digestive system	inflammatory	Salivary gland	competency
2012	50-59	55	Male	salivery gland stone	salivary gland exission	pathology	Diseases of the digestive system	inflammatory	Salivary gland	competency
2013	=>70	72	Male	salivery gland stone	salivary gland exission	pathology	Diseases of the digestive system	inflammatory	Salivary gland	competency
2012	=>70	75	Male	salivery gland stone	salivary gland exission	pathology	Diseases of the digestive system	inflammatory	Salivary gland	competency
2011	30-39	30	Female	salivery gland stone	salivary gland exission	pathology	Diseases of the digestive system	inflammatory	Salivary gland	competency
2011	30-39	32	Female	salivery gland stone	salivary gland exission	pathology	Diseases of the digestive system	inflammatory	Salivary gland	competency
2014	30-39	32	Female	salivery gland stone	salivary gland exission	pathology	Diseases of the digestive system	inflammatory	Salivary gland	competency
2011	30-39	36	Female	salivery gland stone	salivary gland exission	pathology	Diseases of the digestive system	inflammatory	Salivary gland	competency
2014	30-39	38	Female	salivery gland stone	salivary gland exission	pathology	Diseases of the digestive system	inflammatory	Salivary gland	competency
2014	40-49	42	Female	salivery gland stone	salivary gland exission	pathology	Diseases of the digestive system	inflammatory	Salivary gland	competency
2011	40-49	45	Female	salivery gland stone	salivary gland exission	pathology	Diseases of the digestive system	inflammatory	Salivary gland	competency
2012	40-49	45	Female	salivery gland stone	salivary gland exission	pathology	Diseases of the digestive system	inflammatory	Salivary gland	competency
2011	40-49	49	Female	salivery gland stone	salivary gland exission	pathology	Diseases of the digestive system	inflammatory	Salivary gland	competency
2011	50-59	50	Female	salivery gland stone	salivary gland exission	pathology	Diseases of the digestive system	inflammatory	Salivary gland	competency
2013	50-59	57	Female	salivery gland stone	salivary gland exission	pathology	Diseases of the digestive system	inflammatory	Salivary gland	competency
2012	50-59	58	Female	salivery gland stone	salivary gland exission	pathology	Diseases of the digestive system	inflammatory	Salivary gland	competency
2014	60-69	62	Female	salivery gland stone	salivary gland exission	pathology	Diseases of the digestive system	inflammatory	Salivary gland	competency
2013	20-29	20	Male	sialoadenitis	salivary gland exission	other	Diseases of the digestive system	inflammatory	Salivary gland	competency
2011	40-49	43	Male	sialoadenitis	salivary gland exission	other	Diseases of the digestive system	inflammatory	Salivary gland	competency
2012	=>70	70	Male	sialoadenitis	salivary gland exission	other	Diseases of the digestive system	inflammatory	Salivary gland	competency
2011	10-19	15	Female	sialoadenitis	salivary gland exission	other	Diseases of the digestive system	inflammatory	Salivary gland	competency
2013	30-39	32	Female	sialoadenitis	salivary gland exission	other	Diseases of the digestive system	inflammatory	Salivary gland	competency
2011	50-59	53	Female	lympho epithelial cyst	salivary gland exission	pathology	Diseases of the digestive system	cystic	non-odontogenic	competency
2011	0-9	3	Male	mucocele	salivary gland exission	pathology	Diseases of the digestive system	cystic	Salivary gland	Familiarity
2011	0-9	6	Male	mucocele	salivary gland exission	pathology	Diseases of the digestive system	cystic	Salivary gland	Familiarity
2013	0-9	6	Male	mucocele	salivary gland exission	pathology	Diseases of the digestive system	cystic	Salivary gland	Familiarity
2012	20-29	25	Male	mucocele	salivary gland exission	pathology	Diseases of the digestive system	cystic	Salivary gland	Familiarity
2014	30-39	39	Male	mucocele	salivary gland exission	pathology	Diseases of the digestive system	cystic	Salivary gland	Familiarity
2011	40-49	41	Male	mucocele	salivary gland exission	pathology	Diseases of the digestive system	cystic	Salivary gland	Familiarity
2011	0-9	4	Female	mucocele	salivary gland exission	pathology	Diseases of the digestive system	cystic	Salivary gland	Familiarity
2014	0-9	4	Female	mucocele	salivary gland exission	pathology	Diseases of the digestive system	cystic	Salivary gland	Familiarity
2011	0-9	5	Female	mucocele	salivary gland exission	pathology	Diseases of the digestive system	cystic	Salivary gland	Familiarity
2012	0-9	5	Female	mucocele	salivary gland exission	pathology	Diseases of the digestive system	cystic	Salivary gland	Familiarity
2011	0-9	8	Female	mucocele	salivary gland exission	pathology	Diseases of the digestive system	cystic	Salivary gland	Familiarity
2012	0-9	9	Female	mucocele	salivary gland exission	pathology	Diseases of the digestive system	cystic	Salivary gland	Familiarity
2011	40-49	40	Female	mucocele	salivary gland exission	pathology	Diseases of the digestive system	cystic	Salivary gland	Familiarity
2013	0-9	1	Male	ranula	salivary gland exission	pathology	Diseases of the digestive system	cystic	Salivary gland	competency
2011	0-9	3	Male	ranula	salivary gland exission	pathology	Diseases of the digestive system	cystic	Salivary gland	competency
2013	0-9	3	Male	ranula	salivary gland exission	pathology	Diseases of the digestive system	cystic	Salivary gland	competency
2012	0-9	4	Male	ranula	salivary gland exission	pathology	Diseases of the digestive system	cystic	Salivary gland	competency
2014	0-9	4	Male	ranula	salivary gland exission	pathology	Diseases of the digestive system	cystic	Salivary gland	competency
2011	0-9	6	Male	ranula	salivary gland exission	pathology	Diseases of the digestive system	cystic	Salivary gland	competency
2012	0-9	6	Male	ranula	salivary gland exission	pathology	Diseases of the digestive system	cystic	Salivary gland	competency
2014	0-9	7	Male	ranula	salivary gland exission	pathology	Diseases of the digestive system	cystic	Salivary gland	competency
2012	0-9	8	Male	ranula	salivary gland exission	pathology	Diseases of the digestive system	cystic	Salivary gland	competency
2013	0-9	8	Male	ranula	salivary gland exission	pathology	Diseases of the digestive system	cystic	Salivary gland	competency
2011	0-9	9	Male	ranula	salivary gland exission	pathology	Diseases of the digestive system	cystic	Salivary gland	competency
2012	0-9	9	Male	ranula	salivary gland exission	pathology	Diseases of the digestive system	cystic	Salivary gland	competency
2013	0-9	9	Male	ranula	salivary gland exission	pathology	Diseases of the digestive system	cystic	Salivary gland	competency
2011	10-19	10	Male	ranula	salivary gland exission	pathology	Diseases of the digestive system	cystic	Salivary gland	competency
2011	10-19	11	Male	ranula	salivary gland exission	pathology	Diseases of the digestive system	cystic	Salivary gland	competency
2011	10-19	12	Male	ranula	salivary gland exission	pathology	Diseases of the digestive system	cystic	Salivary gland	competency
2011	10-19	12	Male	ranula	salivary gland exission	pathology	Diseases of the digestive system	cystic	Salivary gland	competency
2012	10-19	12	Male	ranula	salivary gland exission	pathology	Diseases of the digestive system	cystic	Salivary gland	competency
2012	10-19	12	Male	ranula	salivary gland exission	pathology	Diseases of the digestive system	cystic	Salivary gland	competency
2012	10-19	13	Male	ranula	salivary gland exission	pathology	Diseases of the digestive system	cystic	Salivary gland	competency
2013	10-19	13	Male	ranula	salivary gland exission	pathology	Diseases of the digestive system	cystic	Salivary gland	competency
2014	10-19	13	Male	ranula	salivary gland exission	pathology	Diseases of the digestive system	cystic	Salivary gland	competency
2014	10-19	13	Male	ranula	salivary gland exission	pathology	Diseases of the digestive system	cystic	Salivary gland	competency
2014	10-19	14	Male	ranula	salivary gland exission	pathology	Diseases of the digestive system	cystic	Salivary gland	competency
2012	10-19	15	Male	ranula	salivary gland exission	pathology	Diseases of the digestive system	cystic	Salivary gland	competency
2013	10-19	15	Male	ranula	salivary gland exission	pathology	Diseases of the digestive system	cystic	Salivary gland	competency
2011	10-19	16	Male	ranula	salivary gland exission	pathology	Diseases of the digestive system	cystic	Salivary gland	competency
2012	10-19	17	Male	ranula	salivary gland exission	pathology	Diseases of the digestive system	cystic	Salivary gland	competency
2012	10-19	17	Male	ranula	salivary gland exission	pathology	Diseases of the digestive system	cystic	Salivary gland	competency
2012	10-19	18	Male	ranula	salivary gland exission	pathology	Diseases of the digestive system	cystic	Salivary gland	competency
2014	10-19	18	Male	ranula	salivary gland exission	pathology	Diseases of the digestive system	cystic	Salivary gland	competency
2011	10-19	19	Male	ranula	salivary gland exission	pathology	Diseases of the digestive system	cystic	Salivary gland	competency
2012	20-29	20	Male	ranula	salivary gland exission	pathology	Diseases of the digestive system	cystic	Salivary gland	competency
2011	20-29	21	Male	ranula	salivary gland exission	pathology	Diseases of the digestive system	cystic	Salivary gland	competency
2014	20-29	21	Male	ranula	salivary gland exission	pathology	Diseases of the digestive system	cystic	Salivary gland	competency
2013	20-29	22	Male	ranula	salivary gland exission	pathology	Diseases of the digestive system	cystic	Salivary gland	competency
2013	20-29	23	Male	ranula	salivary gland exission	pathology	Diseases of the digestive system	cystic	Salivary gland	competency
2013	20-29	25	Male	ranula	salivary gland exission	pathology	Diseases of the digestive system	cystic	Salivary gland	competency
2012	20-29	28	Male	ranula	salivary gland exission	pathology	Diseases of the digestive system	cystic	Salivary gland	competency
2011	30-39	30	Male	ranula	salivary gland exission	pathology	Diseases of the digestive system	cystic	Salivary gland	competency
2011	30-39	33	Male	ranula	salivary gland exission	pathology	Diseases of the digestive system	cystic	Salivary gland	competency
2011	30-39	34	Male	ranula	salivary gland exission	pathology	Diseases of the digestive system	cystic	Salivary gland	competency
2011	0-9	1	Female	ranula	salivary gland exission	pathology	Diseases of the digestive system	cystic	Salivary gland	competency
2014	0-9	2	Female	ranula	salivary gland exission	pathology	Diseases of the digestive system	cystic	Salivary gland	competency
2013	0-9	3	Female	ranula	salivary gland exission	pathology	Diseases of the digestive system	cystic	Salivary gland	competency
2012	0-9	4	Female	ranula	salivary gland exission	pathology	Diseases of the digestive system	cystic	Salivary gland	competency
2014	0-9	4	Female	ranula	salivary gland exission	pathology	Diseases of the digestive system	cystic	Salivary gland	competency
2011	0-9	5	Female	ranula	salivary gland exission	pathology	Diseases of the digestive system	cystic	Salivary gland	competency
2012	0-9	5	Female	ranula	salivary gland exission	pathology	Diseases of the digestive system	cystic	Salivary gland	competency
2013	0-9	5	Female	ranula	salivary gland exission	pathology	Diseases of the digestive system	cystic	Salivary gland	competency
2011	0-9	6	Female	ranula	salivary gland exission	pathology	Diseases of the digestive system	cystic	Salivary gland	competency
2011	0-9	6	Female	ranula	salivary gland exission	pathology	Diseases of the digestive system	cystic	Salivary gland	competency
2012	0-9	6	Female	ranula	salivary gland exission	pathology	Diseases of the digestive system	cystic	Salivary gland	competency
2014	0-9	6	Female	ranula	salivary gland exission	pathology	Diseases of the digestive system	cystic	Salivary gland	competency
2011	0-9	7	Female	ranula	salivary gland exission	pathology	Diseases of the digestive system	cystic	Salivary gland	competency
2011	0-9	7	Female	ranula	salivary gland exission	pathology	Diseases of the digestive system	cystic	Salivary gland	competency
2012	0-9	9	Female	ranula	salivary gland exission	pathology	Diseases of the digestive system	cystic	Salivary gland	competency
2013	0-9	7	Female	ranula	salivary gland exission	pathology	Diseases of the digestive system	cystic	Salivary gland	competency
2014	0-9	9	Female	ranula	salivary gland exission	pathology	Diseases of the digestive system	cystic	Salivary gland	competency
2011	0-9	8	Female	ranula	salivary gland exission	pathology	Diseases of the digestive system	cystic	Salivary gland	competency
2011	0-9	8	Female	ranula	salivary gland exission	pathology	Diseases of the digestive system	cystic	Salivary gland	competency
2013	0-9	8	Female	ranula	salivary gland exission	pathology	Diseases of the digestive system	cystic	Salivary gland	competency
2013	0-9	9	Female	ranula	salivary gland exission	pathology	Diseases of the digestive system	cystic	Salivary gland	competency
2011	10-19	10	Female	ranula	salivary gland exission	pathology	Diseases of the digestive system	cystic	Salivary gland	competency
2012	10-19	10	Female	ranula	salivary gland exission	pathology	Diseases of the digestive system	cystic	Salivary gland	competency
2013	10-19	10	Female	ranula	salivary gland exission	pathology	Diseases of the digestive system	cystic	Salivary gland	competency
2011	10-19	11	Female	ranula	salivary gland exission	pathology	Diseases of the digestive system	cystic	Salivary gland	competency
2012	10-19	11	Female	ranula	salivary gland exission	pathology	Diseases of the digestive system	cystic	Salivary gland	competency
2014	10-19	11	Female	ranula	salivary gland exission	pathology	Diseases of the digestive system	cystic	Salivary gland	competency
2014	10-19	11	Female	ranula	salivary gland exission	pathology	Diseases of the digestive system	cystic	Salivary gland	competency
2014	10-19	11	Female	ranula	salivary gland exission	pathology	Diseases of the digestive system	cystic	Salivary gland	competency
2011	10-19	12	Female	ranula	salivary gland exission	pathology	Diseases of the digestive system	cystic	Salivary gland	competency
2012	10-19	12	Female	ranula	salivary gland exission	pathology	Diseases of the digestive system	cystic	Salivary gland	competency
2011	10-19	13	Female	ranula	salivary gland exission	pathology	Diseases of the digestive system	cystic	Salivary gland	competency
2011	10-19	13	Female	ranula	salivary gland exission	pathology	Diseases of the digestive system	cystic	Salivary gland	competency
2011	10-19	13	Female	ranula	salivary gland exission	pathology	Diseases of the digestive system	cystic	Salivary gland	competency
2012	10-19	13	Female	ranula	salivary gland exission	pathology	Diseases of the digestive system	cystic	Salivary gland	competency
2012	10-19	13	Female	ranula	salivary gland exission	pathology	Diseases of the digestive system	cystic	Salivary gland	competency
2013	10-19	13	Female	ranula	salivary gland exission	pathology	Diseases of the digestive system	cystic	Salivary gland	competency
2013	10-19	13	Female	ranula	salivary gland exission	pathology	Diseases of the digestive system	cystic	Salivary gland	competency
2013	10-19	13	Female	ranula	salivary gland exission	pathology	Diseases of the digestive system	cystic	Salivary gland	competency
2014	10-19	13	Female	ranula	salivary gland exission	pathology	Diseases of the digestive system	cystic	Salivary gland	competency
2011	10-19	14	Female	ranula	salivary gland exission	pathology	Diseases of the digestive system	cystic	Salivary gland	competency
2013	10-19	14	Female	ranula	salivary gland exission	pathology	Diseases of the digestive system	cystic	Salivary gland	competency
2014	10-19	15	Female	ranula	salivary gland exission	pathology	Diseases of the digestive system	cystic	Salivary gland	competency
2011	10-19	16	Female	ranula	salivary gland exission	pathology	Diseases of the digestive system	cystic	Salivary gland	competency
2011	10-19	16	Female	ranula	salivary gland exission	pathology	Diseases of the digestive system	cystic	Salivary gland	competency
2013	10-19	16	Female	ranula	salivary gland exission	pathology	Diseases of the digestive system	cystic	Salivary gland	competency
2014	10-19	16	Female	ranula	salivary gland exission	pathology	Diseases of the digestive system	cystic	Salivary gland	competency
2011	10-19	17	Female	ranula	salivary gland exission	pathology	Diseases of the digestive system	cystic	Salivary gland	competency
2011	10-19	19	Female	ranula	salivary gland exission	pathology	Diseases of the digestive system	cystic	Salivary gland	competency
2011	10-19	19	Female	ranula	salivary gland exission	pathology	Diseases of the digestive system	cystic	Salivary gland	competency
2014	10-19	17	Female	ranula	salivary gland exission	pathology	Diseases of the digestive system	cystic	Salivary gland	competency
2014	10-19	17	Female	ranula	salivary gland exission	pathology	Diseases of the digestive system	cystic	Salivary gland	competency
2011	10-19	18	Female	ranula	salivary gland exission	pathology	Diseases of the digestive system	cystic	Salivary gland	competency
2011	10-19	18	Female	ranula	salivary gland exission	pathology	Diseases of the digestive system	cystic	Salivary gland	competency
2013	10-19	19	Female	ranula	salivary gland exission	pathology	Diseases of the digestive system	cystic	Salivary gland	competency
2014	10-19	19	Female	ranula	salivary gland exission	pathology	Diseases of the digestive system	cystic	Salivary gland	competency
2014	20-29	20	Female	ranula	salivary gland exission	pathology	Diseases of the digestive system	cystic	Salivary gland	competency
2014	20-29	21	Female	ranula	salivary gland exission	pathology	Diseases of the digestive system	cystic	Salivary gland	competency
2012	20-29	22	Female	ranula	salivary gland exission	pathology	Diseases of the digestive system	cystic	Salivary gland	competency
2012	20-29	22	Female	ranula	salivary gland exission	pathology	Diseases of the digestive system	cystic	Salivary gland	competency
2013	20-29	22	Female	ranula	salivary gland exission	pathology	Diseases of the digestive system	cystic	Salivary gland	competency
2012	20-29	24	Female	ranula	salivary gland exission	pathology	Diseases of the digestive system	cystic	Salivary gland	competency
2011	20-29	25	Female	ranula	salivary gland exission	pathology	Diseases of the digestive system	cystic	Salivary gland	competency
2013	20-29	25	Female	ranula	salivary gland exission	pathology	Diseases of the digestive system	cystic	Salivary gland	competency
2011	20-29	27	Female	ranula	salivary gland exission	pathology	Diseases of the digestive system	cystic	Salivary gland	competency
2011	20-29	27	Female	ranula	salivary gland exission	pathology	Diseases of the digestive system	cystic	Salivary gland	competency
2011	20-29	27	Female	ranula	salivary gland exission	pathology	Diseases of the digestive system	cystic	Salivary gland	competency
2012	20-29	28	Female	ranula	salivary gland exission	pathology	Diseases of the digestive system	cystic	Salivary gland	competency
2011	30-39	30	Female	ranula	salivary gland exission	pathology	Diseases of the digestive system	cystic	Salivary gland	competency
2014	30-39	30	Female	ranula	salivary gland exission	pathology	Diseases of the digestive system	cystic	Salivary gland	competency
2011	30-39	31	Female	ranula	salivary gland exission	pathology	Diseases of the digestive system	cystic	Salivary gland	competency
2014	30-39	33	Female	ranula	salivary gland exission	pathology	Diseases of the digestive system	cystic	Salivary gland	competency
2012	30-39	35	Female	ranula	salivary gland exission	pathology	Diseases of the digestive system	cystic	Salivary gland	competency
2013	50-59	50	Female	ranula	salivary gland exission	pathology	Diseases of the digestive system	cystic	Salivary gland	competency
2013	30-39	30	Female	hyper salivation	salivary gland exission	other	Diseases of the digestive system	salivary gland	#NULL!	Familiarity
2011	0-9	0.5	Male	CL	celft lip/palate repair	Devlpmental defect	Congenital malformations, deformations and chromosomal abnormalities	cleft	#NULL!	Familiarity
2011	0-9	0.5	Male	CL	celft lip/palate repair	Devlpmental defect	Congenital malformations, deformations and chromosomal abnormalities	cleft	#NULL!	Familiarity
2011	0-9	0.5	Male	CL	celft lip/palate repair	Devlpmental defect	Congenital malformations, deformations and chromosomal abnormalities	cleft	#NULL!	Familiarity
2011	0-9	0.5	Male	CL	celft lip/palate repair	Devlpmental defect	Congenital malformations, deformations and chromosomal abnormalities	cleft	#NULL!	Familiarity
2012	0-9	0.5	Male	CL	celft lip/palate repair	Devlpmental defect	Congenital malformations, deformations and chromosomal abnormalities	cleft	#NULL!	Familiarity
2012	0-9	0.5	Male	CL	celft lip/palate repair	Devlpmental defect	Congenital malformations, deformations and chromosomal abnormalities	cleft	#NULL!	Familiarity
2011	0-9	1	Male	CL	celft lip/palate repair	Devlpmental defect	Congenital malformations, deformations and chromosomal abnormalities	cleft	#NULL!	Familiarity
2012	0-9	1	Male	CL	celft lip/palate repair	Devlpmental defect	Congenital malformations, deformations and chromosomal abnormalities	cleft	#NULL!	Familiarity
2012	0-9	1	Male	CL	celft lip/palate repair	Devlpmental defect	Congenital malformations, deformations and chromosomal abnormalities	cleft	#NULL!	Familiarity
2013	0-9	1	Male	CL	celft lip/palate repair	Devlpmental defect	Congenital malformations, deformations and chromosomal abnormalities	cleft	#NULL!	Familiarity
2013	0-9	1	Male	CL	celft lip/palate repair	Devlpmental defect	Congenital malformations, deformations and chromosomal abnormalities	cleft	#NULL!	Familiarity
2013	0-9	1	Male	CL	celft lip/palate repair	Devlpmental defect	Congenital malformations, deformations and chromosomal abnormalities	cleft	#NULL!	Familiarity
2014	0-9	1	Male	CL	celft lip/palate repair	Devlpmental defect	Congenital malformations, deformations and chromosomal abnormalities	cleft	#NULL!	Familiarity
2014	0-9	1	Male	CL	celft lip/palate repair	Devlpmental defect	Congenital malformations, deformations and chromosomal abnormalities	cleft	#NULL!	Familiarity
2014	0-9	1	Male	CL	celft lip/palate repair	Devlpmental defect	Congenital malformations, deformations and chromosomal abnormalities	cleft	#NULL!	Familiarity
2014	0-9	1	Male	CL	celft lip/palate repair	Devlpmental defect	Congenital malformations, deformations and chromosomal abnormalities	cleft	#NULL!	Familiarity
2014	0-9	1	Male	CL	celft lip/palate repair	Devlpmental defect	Congenital malformations, deformations and chromosomal abnormalities	cleft	#NULL!	Familiarity
2014	0-9	1	Male	CL	celft lip/palate repair	Devlpmental defect	Congenital malformations, deformations and chromosomal abnormalities	cleft	#NULL!	Familiarity
2014	0-9	1	Male	CL	celft lip/palate repair	Devlpmental defect	Congenital malformations, deformations and chromosomal abnormalities	cleft	#NULL!	Familiarity
2014	0-9	1	Male	CL	celft lip/palate repair	Devlpmental defect	Congenital malformations, deformations and chromosomal abnormalities	cleft	#NULL!	Familiarity
2014	0-9	1	Male	CL	celft lip/palate repair	Devlpmental defect	Congenital malformations, deformations and chromosomal abnormalities	cleft	#NULL!	Familiarity
2014	0-9	1	Male	CL	celft lip/palate repair	Devlpmental defect	Congenital malformations, deformations and chromosomal abnormalities	cleft	#NULL!	Familiarity
2014	0-9	1	Male	CL	celft lip/palate repair	Devlpmental defect	Congenital malformations, deformations and chromosomal abnormalities	cleft	#NULL!	Familiarity
2014	0-9	1	Male	CL	celft lip/palate repair	Devlpmental defect	Congenital malformations, deformations and chromosomal abnormalities	cleft	#NULL!	Familiarity
2014	0-9	1	Male	CL	celft lip/palate repair	Devlpmental defect	Congenital malformations, deformations and chromosomal abnormalities	cleft	#NULL!	Familiarity
2014	0-9	1	Male	CL	celft lip/palate repair	Devlpmental defect	Congenital malformations, deformations and chromosomal abnormalities	cleft	#NULL!	Familiarity
2012	0-9	1.3	Male	CL	celft lip/palate repair	Devlpmental defect	Congenital malformations, deformations and chromosomal abnormalities	cleft	#NULL!	Familiarity
2012	0-9	2	Male	CL	celft lip/palate repair	Devlpmental defect	Congenital malformations, deformations and chromosomal abnormalities	cleft	#NULL!	Familiarity
2012	0-9	2	Male	CL	celft lip/palate repair	Devlpmental defect	Congenital malformations, deformations and chromosomal abnormalities	cleft	#NULL!	Familiarity
2014	0-9	2	Male	CL	celft lip/palate repair	Devlpmental defect	Congenital malformations, deformations and chromosomal abnormalities	cleft	#NULL!	Familiarity
2011	0-9	3	Male	CL	celft lip/palate repair	Devlpmental defect	Congenital malformations, deformations and chromosomal abnormalities	cleft	#NULL!	Familiarity
2011	0-9	3	Male	CL	celft lip/palate repair	Devlpmental defect	Congenital malformations, deformations and chromosomal abnormalities	cleft	#NULL!	Familiarity
2011	0-9	3	Male	CL	celft lip/palate repair	Devlpmental defect	Congenital malformations, deformations and chromosomal abnormalities	cleft	#NULL!	Familiarity
2012	0-9	3	Male	CL	celft lip/palate repair	Devlpmental defect	Congenital malformations, deformations and chromosomal abnormalities	cleft	#NULL!	Familiarity
2012	0-9	3	Male	CL	celft lip/palate repair	Devlpmental defect	Congenital malformations, deformations and chromosomal abnormalities	cleft	#NULL!	Familiarity
2014	0-9	3	Male	CL	celft lip/palate repair	Devlpmental defect	Congenital malformations, deformations and chromosomal abnormalities	cleft	#NULL!	Familiarity
2014	0-9	3	Male	CL	celft lip/palate repair	Devlpmental defect	Congenital malformations, deformations and chromosomal abnormalities	cleft	#NULL!	Familiarity
2014	0-9	3	Male	CL	celft lip/palate repair	Devlpmental defect	Congenital malformations, deformations and chromosomal abnormalities	cleft	#NULL!	Familiarity
2012	0-9	4	Male	CL	celft lip/palate repair	Devlpmental defect	Congenital malformations, deformations and chromosomal abnormalities	cleft	#NULL!	Familiarity
2012	0-9	4	Male	CL	celft lip/palate repair	Devlpmental defect	Congenital malformations, deformations and chromosomal abnormalities	cleft	#NULL!	Familiarity
2012	0-9	4	Male	CL	celft lip/palate repair	Devlpmental defect	Congenital malformations, deformations and chromosomal abnormalities	cleft	#NULL!	Familiarity
2014	0-9	4	Male	CL	celft lip/palate repair	Devlpmental defect	Congenital malformations, deformations and chromosomal abnormalities	cleft	#NULL!	Familiarity
2014	0-9	4	Male	CL	celft lip/palate repair	Devlpmental defect	Congenital malformations, deformations and chromosomal abnormalities	cleft	#NULL!	Familiarity
2014	0-9	4	Male	CL	celft lip/palate repair	Devlpmental defect	Congenital malformations, deformations and chromosomal abnormalities	cleft	#NULL!	Familiarity
2014	0-9	4	Male	CL	celft lip/palate repair	Devlpmental defect	Congenital malformations, deformations and chromosomal abnormalities	cleft	#NULL!	Familiarity
2013	0-9	5	Male	CL	celft lip/palate repair	Devlpmental defect	Congenital malformations, deformations and chromosomal abnormalities	cleft	#NULL!	Familiarity
2014	0-9	5	Male	CL	celft lip/palate repair	Devlpmental defect	Congenital malformations, deformations and chromosomal abnormalities	cleft	#NULL!	Familiarity
2014	0-9	5	Male	CL	celft lip/palate repair	Devlpmental defect	Congenital malformations, deformations and chromosomal abnormalities	cleft	#NULL!	Familiarity
2014	0-9	5	Male	CL	celft lip/palate repair	Devlpmental defect	Congenital malformations, deformations and chromosomal abnormalities	cleft	#NULL!	Familiarity
2014	0-9	5	Male	CL	celft lip/palate repair	Devlpmental defect	Congenital malformations, deformations and chromosomal abnormalities	cleft	#NULL!	Familiarity
2014	0-9	5	Male	CL	celft lip/palate repair	Devlpmental defect	Congenital malformations, deformations and chromosomal abnormalities	cleft	#NULL!	Familiarity
2014	0-9	5	Male	CL	celft lip/palate repair	Devlpmental defect	Congenital malformations, deformations and chromosomal abnormalities	cleft	#NULL!	Familiarity
2014	0-9	6	Male	CL	celft lip/palate repair	Devlpmental defect	Congenital malformations, deformations and chromosomal abnormalities	cleft	#NULL!	Familiarity
2014	0-9	6	Male	CL	celft lip/palate repair	Devlpmental defect	Congenital malformations, deformations and chromosomal abnormalities	cleft	#NULL!	Familiarity
2014	0-9	6	Male	CL	celft lip/palate repair	Devlpmental defect	Congenital malformations, deformations and chromosomal abnormalities	cleft	#NULL!	Familiarity
2014	0-9	6	Male	CL	celft lip/palate repair	Devlpmental defect	Congenital malformations, deformations and chromosomal abnormalities	cleft	#NULL!	Familiarity
2012	0-9	7	Male	CL	celft lip/palate repair	Devlpmental defect	Congenital malformations, deformations and chromosomal abnormalities	cleft	#NULL!	Familiarity
2012	0-9	7	Male	CL	celft lip/palate repair	Devlpmental defect	Congenital malformations, deformations and chromosomal abnormalities	cleft	#NULL!	Familiarity
2014	0-9	7	Male	CL	celft lip/palate repair	Devlpmental defect	Congenital malformations, deformations and chromosomal abnormalities	cleft	#NULL!	Familiarity
2014	0-9	7	Male	CL	celft lip/palate repair	Devlpmental defect	Congenital malformations, deformations and chromosomal abnormalities	cleft	#NULL!	Familiarity
2014	0-9	7	Male	CL	celft lip/palate repair	Devlpmental defect	Congenital malformations, deformations and chromosomal abnormalities	cleft	#NULL!	Familiarity
2011	0-9	8	Male	CL	celft lip/palate repair	Devlpmental defect	Congenital malformations, deformations and chromosomal abnormalities	cleft	#NULL!	Familiarity
2012	0-9	8	Male	CL	celft lip/palate repair	Devlpmental defect	Congenital malformations, deformations and chromosomal abnormalities	cleft	#NULL!	Familiarity
2014	0-9	8	Male	CL	celft lip/palate repair	Devlpmental defect	Congenital malformations, deformations and chromosomal abnormalities	cleft	#NULL!	Familiarity
2014	0-9	8	Male	CL	celft lip/palate repair	Devlpmental defect	Congenital malformations, deformations and chromosomal abnormalities	cleft	#NULL!	Familiarity
2014	0-9	8	Male	CL	celft lip/palate repair	Devlpmental defect	Congenital malformations, deformations and chromosomal abnormalities	cleft	#NULL!	Familiarity
2011	0-9	9	Male	CL	celft lip/palate repair	Devlpmental defect	Congenital malformations, deformations and chromosomal abnormalities	cleft	#NULL!	Familiarity
2014	0-9	9	Male	CL	celft lip/palate repair	Devlpmental defect	Congenital malformations, deformations and chromosomal abnormalities	cleft	#NULL!	Familiarity
2014	0-9	9	Male	CL	celft lip/palate repair	Devlpmental defect	Congenital malformations, deformations and chromosomal abnormalities	cleft	#NULL!	Familiarity
2012	10-19	10	Male	CL	celft lip/palate repair	Devlpmental defect	Congenital malformations, deformations and chromosomal abnormalities	cleft	#NULL!	Familiarity
2014	10-19	10	Male	CL	celft lip/palate repair	Devlpmental defect	Congenital malformations, deformations and chromosomal abnormalities	cleft	#NULL!	Familiarity
2014	10-19	10	Male	CL	celft lip/palate repair	Devlpmental defect	Congenital malformations, deformations and chromosomal abnormalities	cleft	#NULL!	Familiarity
2011	10-19	11	Male	CL	celft lip/palate repair	Devlpmental defect	Congenital malformations, deformations and chromosomal abnormalities	cleft	#NULL!	Familiarity
2011	10-19	11	Male	CL	celft lip/palate repair	Devlpmental defect	Congenital malformations, deformations and chromosomal abnormalities	cleft	#NULL!	Familiarity
2014	10-19	11	Male	CL	celft lip/palate repair	Devlpmental defect	Congenital malformations, deformations and chromosomal abnormalities	cleft	#NULL!	Familiarity
2012	10-19	12	Male	CL	celft lip/palate repair	Devlpmental defect	Congenital malformations, deformations and chromosomal abnormalities	cleft	#NULL!	Familiarity
2014	10-19	12	Male	CL	celft lip/palate repair	Devlpmental defect	Congenital malformations, deformations and chromosomal abnormalities	cleft	#NULL!	Familiarity
2012	10-19	13	Male	CL	celft lip/palate repair	Devlpmental defect	Congenital malformations, deformations and chromosomal abnormalities	cleft	#NULL!	Familiarity
2013	10-19	13	Male	CL	celft lip/palate repair	Devlpmental defect	Congenital malformations, deformations and chromosomal abnormalities	cleft	#NULL!	Familiarity
2014	10-19	13	Male	CL	celft lip/palate repair	Devlpmental defect	Congenital malformations, deformations and chromosomal abnormalities	cleft	#NULL!	Familiarity
2014	10-19	14	Male	CL	celft lip/palate repair	Devlpmental defect	Congenital malformations, deformations and chromosomal abnormalities	cleft	#NULL!	Familiarity
2014	10-19	15	Male	CL	celft lip/palate repair	Devlpmental defect	Congenital malformations, deformations and chromosomal abnormalities	cleft	#NULL!	Familiarity
2014	10-19	15	Male	CL	celft lip/palate repair	Devlpmental defect	Congenital malformations, deformations and chromosomal abnormalities	cleft	#NULL!	Familiarity
2014	10-19	15	Male	CL	celft lip/palate repair	Devlpmental defect	Congenital malformations, deformations and chromosomal abnormalities	cleft	#NULL!	Familiarity
2013	10-19	16	Male	CL	celft lip/palate repair	Devlpmental defect	Congenital malformations, deformations and chromosomal abnormalities	cleft	#NULL!	Familiarity
2014	10-19	16	Male	CL	celft lip/palate repair	Devlpmental defect	Congenital malformations, deformations and chromosomal abnormalities	cleft	#NULL!	Familiarity
2014	10-19	16	Male	CL	celft lip/palate repair	Devlpmental defect	Congenital malformations, deformations and chromosomal abnormalities	cleft	#NULL!	Familiarity
2014	10-19	16	Male	CL	celft lip/palate repair	Devlpmental defect	Congenital malformations, deformations and chromosomal abnormalities	cleft	#NULL!	Familiarity
2012	10-19	17	Male	CL	celft lip/palate repair	Devlpmental defect	Congenital malformations, deformations and chromosomal abnormalities	cleft	#NULL!	Familiarity
2014	10-19	17	Male	CL	celft lip/palate repair	Devlpmental defect	Congenital malformations, deformations and chromosomal abnormalities	cleft	#NULL!	Familiarity
2014	10-19	17	Male	CL	celft lip/palate repair	Devlpmental defect	Congenital malformations, deformations and chromosomal abnormalities	cleft	#NULL!	Familiarity
2014	10-19	17	Male	CL	celft lip/palate repair	Devlpmental defect	Congenital malformations, deformations and chromosomal abnormalities	cleft	#NULL!	Familiarity
2014	10-19	17	Male	CL	celft lip/palate repair	Devlpmental defect	Congenital malformations, deformations and chromosomal abnormalities	cleft	#NULL!	Familiarity
2011	10-19	18	Male	CL	celft lip/palate repair	Devlpmental defect	Congenital malformations, deformations and chromosomal abnormalities	cleft	#NULL!	Familiarity
2014	10-19	18	Male	CL	celft lip/palate repair	Devlpmental defect	Congenital malformations, deformations and chromosomal abnormalities	cleft	#NULL!	Familiarity
2014	10-19	18	Male	CL	celft lip/palate repair	Devlpmental defect	Congenital malformations, deformations and chromosomal abnormalities	cleft	#NULL!	Familiarity
2014	10-19	18	Male	CL	celft lip/palate repair	Devlpmental defect	Congenital malformations, deformations and chromosomal abnormalities	cleft	#NULL!	Familiarity
2012	10-19	19	Male	CL	celft lip/palate repair	Devlpmental defect	Diseases of the digestive system	cleft	#NULL!	Familiarity
2014	10-19	19	Male	CL	celft lip/palate repair	Devlpmental defect	Congenital malformations, deformations and chromosomal abnormalities	cleft	#NULL!	Familiarity
2014	10-19	19	Male	CL	celft lip/palate repair	Devlpmental defect	Congenital malformations, deformations and chromosomal abnormalities	cleft	#NULL!	Familiarity
2014	10-19	19	Male	CL	celft lip/palate repair	Devlpmental defect	Congenital malformations, deformations and chromosomal abnormalities	cleft	#NULL!	Familiarity
2014	20-29	20	Male	CL	celft lip/palate repair	Devlpmental defect	Congenital malformations, deformations and chromosomal abnormalities	cleft	#NULL!	Familiarity
2014	20-29	20	Male	CL	celft lip/palate repair	Devlpmental defect	Congenital malformations, deformations and chromosomal abnormalities	cleft	#NULL!	Familiarity
2011	20-29	21	Male	CL	celft lip/palate repair	Devlpmental defect	Congenital malformations, deformations and chromosomal abnormalities	cleft	#NULL!	Familiarity
2014	20-29	21	Male	CL	celft lip/palate repair	Devlpmental defect	Congenital malformations, deformations and chromosomal abnormalities	cleft	#NULL!	Familiarity
2011	20-29	22	Male	CL	celft lip/palate repair	Devlpmental defect	Congenital malformations, deformations and chromosomal abnormalities	cleft	#NULL!	Familiarity
2014	20-29	25	Male	CL	celft lip/palate repair	Devlpmental defect	Congenital malformations, deformations and chromosomal abnormalities	cleft	#NULL!	Familiarity
2014	20-29	27	Male	CL	celft lip/palate repair	Devlpmental defect	Congenital malformations, deformations and chromosomal abnormalities	cleft	#NULL!	Familiarity
2013	20-29	28	Male	CL	celft lip/palate repair	Devlpmental defect	Congenital malformations, deformations and chromosomal abnormalities	cleft	#NULL!	Familiarity
2014	20-29	28	Male	CL	celft lip/palate repair	Devlpmental defect	Congenital malformations, deformations and chromosomal abnormalities	cleft	#NULL!	Familiarity
2014	30-39	30	Male	CL	celft lip/palate repair	Devlpmental defect	Congenital malformations, deformations and chromosomal abnormalities	cleft	#NULL!	Familiarity
2014	30-39	30	Male	CL	celft lip/palate repair	Devlpmental defect	Congenital malformations, deformations and chromosomal abnormalities	cleft	#NULL!	Familiarity
2014	30-39	32	Male	CL	celft lip/palate repair	Devlpmental defect	Congenital malformations, deformations and chromosomal abnormalities	cleft	#NULL!	Familiarity
2014	30-39	32	Male	CL	celft lip/palate repair	Devlpmental defect	Congenital malformations, deformations and chromosomal abnormalities	cleft	#NULL!	Familiarity
2014	30-39	34	Male	CL	celft lip/palate repair	Devlpmental defect	Congenital malformations, deformations and chromosomal abnormalities	cleft	#NULL!	Familiarity
2014	30-39	38	Male	CL	celft lip/palate repair	Devlpmental defect	Congenital malformations, deformations and chromosomal abnormalities	cleft	#NULL!	Familiarity
2014	40-49	44	Male	CL	celft lip/palate repair	Devlpmental defect	Congenital malformations, deformations and chromosomal abnormalities	cleft	#NULL!	Familiarity
2014	40-49	45	Male	CL	celft lip/palate repair	Devlpmental defect	Congenital malformations, deformations and chromosomal abnormalities	cleft	#NULL!	Familiarity
2014	50-59	54	Male	CL	celft lip/palate repair	Devlpmental defect	Congenital malformations, deformations and chromosomal abnormalities	cleft	#NULL!	Familiarity
2011	0-9	0.3	Female	CL	celft lip/palate repair	Devlpmental defect	Congenital malformations, deformations and chromosomal abnormalities	cleft	#NULL!	Familiarity
2011	0-9	0.5	Female	CL	celft lip/palate repair	Devlpmental defect	Congenital malformations, deformations and chromosomal abnormalities	cleft	#NULL!	Familiarity
2011	0-9	0.5	Female	CL	celft lip/palate repair	Devlpmental defect	Congenital malformations, deformations and chromosomal abnormalities	cleft	#NULL!	Familiarity
2012	0-9	0.5	Female	CL	celft lip/palate repair	Devlpmental defect	Congenital malformations, deformations and chromosomal abnormalities	cleft	#NULL!	Familiarity
2012	0-9	0.5	Female	CL	celft lip/palate repair	Devlpmental defect	Congenital malformations, deformations and chromosomal abnormalities	cleft	#NULL!	Familiarity
2012	0-9	0.5	Female	CL	celft lip/palate repair	Devlpmental defect	Congenital malformations, deformations and chromosomal abnormalities	cleft	#NULL!	Familiarity
2013	0-9	0.5	Female	CL	celft lip/palate repair	Devlpmental defect	Congenital malformations, deformations and chromosomal abnormalities	cleft	#NULL!	Familiarity
2013	0-9	0.7	Female	CL	celft lip/palate repair	Devlpmental defect	Congenital malformations, deformations and chromosomal abnormalities	cleft	#NULL!	Familiarity
2012	0-9	1	Female	CL	celft lip/palate repair	Devlpmental defect	Congenital malformations, deformations and chromosomal abnormalities	cleft	#NULL!	Familiarity
2012	0-9	1	Female	CL	celft lip/palate repair	Devlpmental defect	Congenital malformations, deformations and chromosomal abnormalities	cleft	#NULL!	Familiarity
2014	0-9	1	Female	CL	celft lip/palate repair	Devlpmental defect	Congenital malformations, deformations and chromosomal abnormalities	cleft	#NULL!	Familiarity
2014	0-9	1	Female	CL	celft lip/palate repair	Devlpmental defect	Congenital malformations, deformations and chromosomal abnormalities	cleft	#NULL!	Familiarity
2014	0-9	1	Female	CL	celft lip/palate repair	Devlpmental defect	Congenital malformations, deformations and chromosomal abnormalities	cleft	#NULL!	Familiarity
2014	0-9	1	Female	CL	celft lip/palate repair	Devlpmental defect	Congenital malformations, deformations and chromosomal abnormalities	cleft	#NULL!	Familiarity
2014	0-9	1	Female	CL	celft lip/palate repair	Devlpmental defect	Congenital malformations, deformations and chromosomal abnormalities	cleft	#NULL!	Familiarity
2014	0-9	1	Female	CL	celft lip/palate repair	Devlpmental defect	Congenital malformations, deformations and chromosomal abnormalities	cleft	#NULL!	Familiarity
2014	0-9	1	Female	CL	celft lip/palate repair	Devlpmental defect	Congenital malformations, deformations and chromosomal abnormalities	cleft	#NULL!	Familiarity
2014	0-9	1	Female	CL	celft lip/palate repair	Devlpmental defect	Congenital malformations, deformations and chromosomal abnormalities	cleft	#NULL!	Familiarity
2014	0-9	1	Female	CL	celft lip/palate repair	Devlpmental defect	Congenital malformations, deformations and chromosomal abnormalities	cleft	#NULL!	Familiarity
2014	0-9	1	Female	CL	celft lip/palate repair	Devlpmental defect	Congenital malformations, deformations and chromosomal abnormalities	cleft	#NULL!	Familiarity
2011	0-9	2	Female	CL	celft lip/palate repair	Devlpmental defect	Congenital malformations, deformations and chromosomal abnormalities	cleft	#NULL!	Familiarity
2014	0-9	2	Female	CL	celft lip/palate repair	Devlpmental defect	Congenital malformations, deformations and chromosomal abnormalities	cleft	#NULL!	Familiarity
2014	0-9	2	Female	CL	celft lip/palate repair	Devlpmental defect	Congenital malformations, deformations and chromosomal abnormalities	cleft	#NULL!	Familiarity
2014	0-9	2	Female	CL	celft lip/palate repair	Devlpmental defect	Congenital malformations, deformations and chromosomal abnormalities	cleft	#NULL!	Familiarity
2014	0-9	2	Female	CL	celft lip/palate repair	Devlpmental defect	Congenital malformations, deformations and chromosomal abnormalities	cleft	#NULL!	Familiarity
2014	0-9	2	Female	CL	celft lip/palate repair	Devlpmental defect	Congenital malformations, deformations and chromosomal abnormalities	cleft	#NULL!	Familiarity
2014	0-9	2	Female	CL	celft lip/palate repair	Devlpmental defect	Congenital malformations, deformations and chromosomal abnormalities	cleft	#NULL!	Familiarity
2014	0-9	2	Female	CL	celft lip/palate repair	Devlpmental defect	Congenital malformations, deformations and chromosomal abnormalities	cleft	#NULL!	Familiarity
2014	0-9	2	Female	CL	celft lip/palate repair	Devlpmental defect	Congenital malformations, deformations and chromosomal abnormalities	cleft	#NULL!	Familiarity
2011	0-9	3	Female	CL	celft lip/palate repair	Devlpmental defect	Congenital malformations, deformations and chromosomal abnormalities	cleft	#NULL!	Familiarity
2012	0-9	3	Female	CL	celft lip/palate repair	Devlpmental defect	Congenital malformations, deformations and chromosomal abnormalities	cleft	#NULL!	Familiarity
2014	0-9	3	Female	CL	celft lip/palate repair	Devlpmental defect	Congenital malformations, deformations and chromosomal abnormalities	cleft	#NULL!	Familiarity
2014	0-9	3	Female	CL	celft lip/palate repair	Devlpmental defect	Congenital malformations, deformations and chromosomal abnormalities	cleft	#NULL!	Familiarity
2013	0-9	4	Female	CL	celft lip/palate repair	Devlpmental defect	Congenital malformations, deformations and chromosomal abnormalities	cleft	#NULL!	Familiarity
2011	0-9	6	Female	CL	celft lip/palate repair	Devlpmental defect	Congenital malformations, deformations and chromosomal abnormalities	cleft	#NULL!	Familiarity
2011	0-9	6	Female	CL	celft lip/palate repair	Devlpmental defect	Congenital malformations, deformations and chromosomal abnormalities	cleft	#NULL!	Familiarity
2013	0-9	6	Female	CL	celft lip/palate repair	Devlpmental defect	Congenital malformations, deformations and chromosomal abnormalities	cleft	#NULL!	Familiarity
2014	0-9	6	Female	CL	celft lip/palate repair	Devlpmental defect	Congenital malformations, deformations and chromosomal abnormalities	cleft	#NULL!	Familiarity
2014	0-9	6	Female	CL	celft lip/palate repair	Devlpmental defect	Congenital malformations, deformations and chromosomal abnormalities	cleft	#NULL!	Familiarity
2014	0-9	6	Female	CL	celft lip/palate repair	Devlpmental defect	Congenital malformations, deformations and chromosomal abnormalities	cleft	#NULL!	Familiarity
2014	0-9	6	Female	CL	celft lip/palate repair	Devlpmental defect	Congenital malformations, deformations and chromosomal abnormalities	cleft	#NULL!	Familiarity
2014	0-9	6	Female	CL	celft lip/palate repair	Devlpmental defect	Congenital malformations, deformations and chromosomal abnormalities	cleft	#NULL!	Familiarity
2014	0-9	6	Female	CL	celft lip/palate repair	Devlpmental defect	Congenital malformations, deformations and chromosomal abnormalities	cleft	#NULL!	Familiarity
2014	0-9	9	Female	CL	celft lip/palate repair	Devlpmental defect	Congenital malformations, deformations and chromosomal abnormalities	cleft	#NULL!	Familiarity
2011	10-19	10	Female	CL	celft lip/palate repair	Devlpmental defect	Congenital malformations, deformations and chromosomal abnormalities	cleft	#NULL!	Familiarity
2013	10-19	10	Female	CL	celft lip/palate repair	Devlpmental defect	Congenital malformations, deformations and chromosomal abnormalities	cleft	#NULL!	Familiarity
2014	10-19	10	Female	CL	celft lip/palate repair	Devlpmental defect	Congenital malformations, deformations and chromosomal abnormalities	cleft	#NULL!	Familiarity
2011	10-19	11	Female	CL	celft lip/palate repair	Devlpmental defect	Congenital malformations, deformations and chromosomal abnormalities	cleft	#NULL!	Familiarity
2011	10-19	11	Female	CL	celft lip/palate repair	Devlpmental defect	Congenital malformations, deformations and chromosomal abnormalities	cleft	#NULL!	Familiarity
2012	10-19	11	Female	CL	celft lip/palate repair	Devlpmental defect	Congenital malformations, deformations and chromosomal abnormalities	cleft	#NULL!	Familiarity
2014	10-19	11	Female	CL	celft lip/palate repair	Devlpmental defect	Congenital malformations, deformations and chromosomal abnormalities	cleft	#NULL!	Familiarity
2011	10-19	12	Female	CL	celft lip/palate repair	Devlpmental defect	Congenital malformations, deformations and chromosomal abnormalities	cleft	#NULL!	Familiarity
2013	10-19	12	Female	CL	celft lip/palate repair	Devlpmental defect	Congenital malformations, deformations and chromosomal abnormalities	cleft	#NULL!	Familiarity
2013	10-19	12	Female	CL	celft lip/palate repair	Devlpmental defect	Congenital malformations, deformations and chromosomal abnormalities	cleft	#NULL!	Familiarity
2014	10-19	12	Female	CL	celft lip/palate repair	Devlpmental defect	Congenital malformations, deformations and chromosomal abnormalities	cleft	#NULL!	Familiarity
2014	10-19	12	Female	CL	celft lip/palate repair	Devlpmental defect	Congenital malformations, deformations and chromosomal abnormalities	cleft	#NULL!	Familiarity
2013	10-19	13	Female	CL	celft lip/palate repair	Devlpmental defect	Congenital malformations, deformations and chromosomal abnormalities	cleft	#NULL!	Familiarity
2013	10-19	13	Female	CL	celft lip/palate repair	Devlpmental defect	Congenital malformations, deformations and chromosomal abnormalities	cleft	#NULL!	Familiarity
2011	10-19	16	Female	CL	celft lip/palate repair	Devlpmental defect	Congenital malformations, deformations and chromosomal abnormalities	cleft	#NULL!	Familiarity
2012	10-19	16	Female	CL	celft lip/palate repair	Devlpmental defect	Congenital malformations, deformations and chromosomal abnormalities	cleft	#NULL!	Familiarity
2014	10-19	16	Female	CL	celft lip/palate repair	Devlpmental defect	Congenital malformations, deformations and chromosomal abnormalities	cleft	#NULL!	Familiarity
2014	10-19	16	Female	CL	celft lip/palate repair	Devlpmental defect	Congenital malformations, deformations and chromosomal abnormalities	cleft	#NULL!	Familiarity
2014	10-19	16	Female	CL	celft lip/palate repair	Devlpmental defect	Congenital malformations, deformations and chromosomal abnormalities	cleft	#NULL!	Familiarity
2013	10-19	17	Female	CL	celft lip/palate repair	Devlpmental defect	Congenital malformations, deformations and chromosomal abnormalities	cleft	#NULL!	Familiarity
2014	10-19	17	Female	CL	celft lip/palate repair	Devlpmental defect	Congenital malformations, deformations and chromosomal abnormalities	cleft	#NULL!	Familiarity
2013	10-19	18	Female	CL	celft lip/palate repair	Devlpmental defect	Congenital malformations, deformations and chromosomal abnormalities	cleft	#NULL!	Familiarity
2014	10-19	18	Female	CL	celft lip/palate repair	Devlpmental defect	Congenital malformations, deformations and chromosomal abnormalities	cleft	#NULL!	Familiarity
2014	10-19	18	Female	CL	celft lip/palate repair	Devlpmental defect	Congenital malformations, deformations and chromosomal abnormalities	cleft	#NULL!	Familiarity
2014	10-19	18	Female	CL	celft lip/palate repair	Devlpmental defect	Congenital malformations, deformations and chromosomal abnormalities	cleft	#NULL!	Familiarity
2011	20-29	20	Female	CL	celft lip/palate repair	Devlpmental defect	Congenital malformations, deformations and chromosomal abnormalities	cleft	#NULL!	Familiarity
2012	20-29	20	Female	CL	celft lip/palate repair	Devlpmental defect	Congenital malformations, deformations and chromosomal abnormalities	cleft	#NULL!	Familiarity
2014	20-29	22	Female	CL	celft lip/palate repair	Devlpmental defect	Congenital malformations, deformations and chromosomal abnormalities	cleft	#NULL!	Familiarity
2014	20-29	25	Female	CL	celft lip/palate repair	Devlpmental defect	Congenital malformations, deformations and chromosomal abnormalities	cleft	#NULL!	Familiarity
2012	20-29	26	Female	CL	celft lip/palate repair	Devlpmental defect	Congenital malformations, deformations and chromosomal abnormalities	cleft	#NULL!	Familiarity
2012	20-29	28	Female	CL	celft lip/palate repair	Devlpmental defect	Congenital malformations, deformations and chromosomal abnormalities	cleft	#NULL!	Familiarity
2014	30-39	34	Female	CL	celft lip/palate repair	Devlpmental defect	Congenital malformations, deformations and chromosomal abnormalities	cleft	#NULL!	Familiarity
2014	30-39	35	Female	CL	celft lip/palate repair	Devlpmental defect	Congenital malformations, deformations and chromosomal abnormalities	cleft	#NULL!	Familiarity
2014	40-49	41	Female	CL	celft lip/palate repair	Devlpmental defect	Congenital malformations, deformations and chromosomal abnormalities	cleft	#NULL!	Familiarity
2012	40-49	45	Female	CL	celft lip/palate repair	Devlpmental defect	Congenital malformations, deformations and chromosomal abnormalities	cleft	#NULL!	Familiarity
2011	0-9	0.3	Male	CLP	celft lip/palate repair	Devlpmental defect	Congenital malformations, deformations and chromosomal abnormalities	cleft	#NULL!	Familiarity
2011	0-9	0.5	Male	CLP	celft lip/palate repair	Devlpmental defect	Congenital malformations, deformations and chromosomal abnormalities	cleft	#NULL!	Familiarity
2011	0-9	0.5	Male	CLP	celft lip/palate repair	Devlpmental defect	Congenital malformations, deformations and chromosomal abnormalities	cleft	#NULL!	Familiarity
2013	0-9	1	Male	CLP	celft lip/palate repair	Devlpmental defect	Congenital malformations, deformations and chromosomal abnormalities	cleft	#NULL!	Familiarity
2014	0-9	1	Male	CLP	celft lip/palate repair	Devlpmental defect	Congenital malformations, deformations and chromosomal abnormalities	cleft	#NULL!	Familiarity
2014	0-9	1	Male	CLP	celft lip/palate repair	Devlpmental defect	Congenital malformations, deformations and chromosomal abnormalities	cleft	#NULL!	Familiarity
2014	0-9	1	Male	CLP	celft lip/palate repair	Devlpmental defect	Congenital malformations, deformations and chromosomal abnormalities	cleft	#NULL!	Familiarity
2014	0-9	1	Male	CLP	celft lip/palate repair	Devlpmental defect	Congenital malformations, deformations and chromosomal abnormalities	cleft	#NULL!	Familiarity
2014	0-9	1	Male	CLP	celft lip/palate repair	Devlpmental defect	Congenital malformations, deformations and chromosomal abnormalities	cleft	#NULL!	Familiarity
2014	0-9	1	Male	CLP	celft lip/palate repair	Devlpmental defect	Congenital malformations, deformations and chromosomal abnormalities	cleft	#NULL!	Familiarity
2014	0-9	1	Male	CLP	celft lip/palate repair	Devlpmental defect	Congenital malformations, deformations and chromosomal abnormalities	cleft	#NULL!	Familiarity
2014	0-9	1	Male	CLP	celft lip/palate repair	Devlpmental defect	Congenital malformations, deformations and chromosomal abnormalities	cleft	#NULL!	Familiarity
2014	0-9	1	Male	CLP	celft lip/palate repair	Devlpmental defect	Congenital malformations, deformations and chromosomal abnormalities	cleft	#NULL!	Familiarity
2014	0-9	1	Male	CLP	celft lip/palate repair	Devlpmental defect	Congenital malformations, deformations and chromosomal abnormalities	cleft	#NULL!	Familiarity
2014	0-9	1	Male	CLP	celft lip/palate repair	Devlpmental defect	Congenital malformations, deformations and chromosomal abnormalities	cleft	#NULL!	Familiarity
2011	0-9	2	Male	CLP	celft lip/palate repair	Devlpmental defect	Congenital malformations, deformations and chromosomal abnormalities	cleft	#NULL!	Familiarity
2014	0-9	2	Male	CLP	celft lip/palate repair	Devlpmental defect	Congenital malformations, deformations and chromosomal abnormalities	cleft	#NULL!	Familiarity
2011	0-9	3	Male	CLP	celft lip/palate repair	Devlpmental defect	Congenital malformations, deformations and chromosomal abnormalities	cleft	#NULL!	Familiarity
2011	0-9	3	Male	CLP	celft lip/palate repair	Devlpmental defect	Congenital malformations, deformations and chromosomal abnormalities	cleft	#NULL!	Familiarity
2014	0-9	3	Male	CLP	celft lip/palate repair	Devlpmental defect	Congenital malformations, deformations and chromosomal abnormalities	cleft	#NULL!	Familiarity
2014	0-9	3	Male	CLP	celft lip/palate repair	Devlpmental defect	Congenital malformations, deformations and chromosomal abnormalities	cleft	#NULL!	Familiarity
2014	0-9	3	Male	CLP	celft lip/palate repair	Devlpmental defect	Congenital malformations, deformations and chromosomal abnormalities	cleft	#NULL!	Familiarity
2014	0-9	3	Male	CLP	celft lip/palate repair	Devlpmental defect	Congenital malformations, deformations and chromosomal abnormalities	cleft	#NULL!	Familiarity
2014	0-9	3	Male	CLP	celft lip/palate repair	Devlpmental defect	Congenital malformations, deformations and chromosomal abnormalities	cleft	#NULL!	Familiarity
2011	0-9	3.5	Male	CLP	celft lip/palate repair	Devlpmental defect	Congenital malformations, deformations and chromosomal abnormalities	cleft	#NULL!	Familiarity
2012	0-9	4	Male	CLP	celft lip/palate repair	Devlpmental defect	Congenital malformations, deformations and chromosomal abnormalities	cleft	#NULL!	Familiarity
2013	0-9	4	Male	CLP	celft lip/palate repair	Devlpmental defect	Congenital malformations, deformations and chromosomal abnormalities	cleft	#NULL!	Familiarity
2014	0-9	4	Male	CLP	celft lip/palate repair	Devlpmental defect	Congenital malformations, deformations and chromosomal abnormalities	cleft	#NULL!	Familiarity
2014	0-9	4	Male	CLP	celft lip/palate repair	Devlpmental defect	Congenital malformations, deformations and chromosomal abnormalities	cleft	#NULL!	Familiarity
2014	0-9	4	Male	CLP	celft lip/palate repair	Devlpmental defect	Congenital malformations, deformations and chromosomal abnormalities	cleft	#NULL!	Familiarity
2011	0-9	5	Male	CLP	celft lip/palate repair	Devlpmental defect	Congenital malformations, deformations and chromosomal abnormalities	cleft	#NULL!	Familiarity
2014	0-9	5	Male	CLP	celft lip/palate repair	Devlpmental defect	Congenital malformations, deformations and chromosomal abnormalities	cleft	#NULL!	Familiarity
2014	0-9	5	Male	CLP	celft lip/palate repair	Devlpmental defect	Congenital malformations, deformations and chromosomal abnormalities	cleft	#NULL!	Familiarity
2011	0-9	6	Male	CLP	celft lip/palate repair	Devlpmental defect	Congenital malformations, deformations and chromosomal abnormalities	cleft	#NULL!	Familiarity
2014	0-9	6	Male	CLP	celft lip/palate repair	Devlpmental defect	Congenital malformations, deformations and chromosomal abnormalities	cleft	#NULL!	Familiarity
2014	0-9	6	Male	CLP	celft lip/palate repair	Devlpmental defect	Congenital malformations, deformations and chromosomal abnormalities	cleft	#NULL!	Familiarity
2014	0-9	6	Male	CLP	celft lip/palate repair	Devlpmental defect	Congenital malformations, deformations and chromosomal abnormalities	cleft	#NULL!	Familiarity
2011	0-9	7	Male	CLP	celft lip/palate repair	Devlpmental defect	Congenital malformations, deformations and chromosomal abnormalities	cleft	#NULL!	Familiarity
2014	0-9	7	Male	CLP	celft lip/palate repair	Devlpmental defect	Congenital malformations, deformations and chromosomal abnormalities	cleft	#NULL!	Familiarity
2014	0-9	7	Male	CLP	celft lip/palate repair	Devlpmental defect	Congenital malformations, deformations and chromosomal abnormalities	cleft	#NULL!	Familiarity
2014	0-9	7	Male	CLP	celft lip/palate repair	Devlpmental defect	Congenital malformations, deformations and chromosomal abnormalities	cleft	#NULL!	Familiarity
2011	0-9	9	Male	CLP	celft lip/palate repair	Devlpmental defect	Congenital malformations, deformations and chromosomal abnormalities	cleft	#NULL!	Familiarity
2013	0-9	9	Male	CLP	celft lip/palate repair	Devlpmental defect	Congenital malformations, deformations and chromosomal abnormalities	cleft	#NULL!	Familiarity
2014	0-9	9	Male	CLP	celft lip/palate repair	Devlpmental defect	Congenital malformations, deformations and chromosomal abnormalities	cleft	#NULL!	Familiarity
2014	10-19	11	Male	CLP	celft lip/palate repair	Devlpmental defect	Congenital malformations, deformations and chromosomal abnormalities	cleft	#NULL!	Familiarity
2014	10-19	11	Male	CLP	celft lip/palate repair	Devlpmental defect	Congenital malformations, deformations and chromosomal abnormalities	cleft	#NULL!	Familiarity
2014	10-19	11	Male	CLP	celft lip/palate repair	Devlpmental defect	Congenital malformations, deformations and chromosomal abnormalities	cleft	#NULL!	Familiarity
2013	10-19	12	Male	CLP	celft lip/palate repair	Devlpmental defect	Congenital malformations, deformations and chromosomal abnormalities	cleft	#NULL!	Familiarity
2014	10-19	12	Male	CLP	celft lip/palate repair	Devlpmental defect	Congenital malformations, deformations and chromosomal abnormalities	cleft	#NULL!	Familiarity
2014	10-19	12	Male	CLP	celft lip/palate repair	Devlpmental defect	Congenital malformations, deformations and chromosomal abnormalities	cleft	#NULL!	Familiarity
2014	10-19	14	Male	CLP	celft lip/palate repair	Devlpmental defect	Congenital malformations, deformations and chromosomal abnormalities	cleft	#NULL!	Familiarity
2014	10-19	14	Male	CLP	celft lip/palate repair	Devlpmental defect	Congenital malformations, deformations and chromosomal abnormalities	cleft	#NULL!	Familiarity
2014	10-19	14	Male	CLP	celft lip/palate repair	Devlpmental defect	Congenital malformations, deformations and chromosomal abnormalities	cleft	#NULL!	Familiarity
2014	10-19	15	Male	CLP	celft lip/palate repair	Devlpmental defect	Congenital malformations, deformations and chromosomal abnormalities	cleft	#NULL!	Familiarity
2011	10-19	16	Male	CLP	celft lip/palate repair	Devlpmental defect	Congenital malformations, deformations and chromosomal abnormalities	cleft	#NULL!	Familiarity
2014	10-19	16	Male	CLP	celft lip/palate repair	Devlpmental defect	Congenital malformations, deformations and chromosomal abnormalities	cleft	#NULL!	Familiarity
2014	10-19	16	Male	CLP	celft lip/palate repair	Devlpmental defect	Congenital malformations, deformations and chromosomal abnormalities	cleft	#NULL!	Familiarity
2014	10-19	17	Male	CLP	celft lip/palate repair	Devlpmental defect	Congenital malformations, deformations and chromosomal abnormalities	cleft	#NULL!	Familiarity
2014	10-19	18	Male	CLP	celft lip/palate repair	Devlpmental defect	Congenital malformations, deformations and chromosomal abnormalities	cleft	#NULL!	Familiarity
2014	10-19	18	Male	CLP	celft lip/palate repair	Devlpmental defect	Congenital malformations, deformations and chromosomal abnormalities	cleft	#NULL!	Familiarity
2011	10-19	19	Male	CLP	celft lip/palate repair	Devlpmental defect	Congenital malformations, deformations and chromosomal abnormalities	cleft	#NULL!	Familiarity
2011	20-29	20	Male	CLP	celft lip/palate repair	Devlpmental defect	Congenital malformations, deformations and chromosomal abnormalities	cleft	#NULL!	Familiarity
2011	20-29	21	Male	CLP	celft lip/palate repair	Devlpmental defect	Congenital malformations, deformations and chromosomal abnormalities	cleft	#NULL!	Familiarity
2011	20-29	29	Male	CLP	celft lip/palate repair	Devlpmental defect	Congenital malformations, deformations and chromosomal abnormalities	cleft	#NULL!	Familiarity
2012	30-39	31	Male	CLP	celft lip/palate repair	Devlpmental defect	Congenital malformations, deformations and chromosomal abnormalities	cleft	#NULL!	Familiarity
2011	0-9	0	Female	CLP	celft lip/palate repair	Devlpmental defect	Congenital malformations, deformations and chromosomal abnormalities	cleft	#NULL!	Familiarity
2012	0-9	0.2	Female	CLP	celft lip/palate repair	Devlpmental defect	Congenital malformations, deformations and chromosomal abnormalities	cleft	#NULL!	Familiarity
2011	0-9	0.5	Female	CLP	celft lip/palate repair	Devlpmental defect	Congenital malformations, deformations and chromosomal abnormalities	cleft	#NULL!	Familiarity
2011	0-9	0.5	Female	CLP	celft lip/palate repair	Devlpmental defect	Congenital malformations, deformations and chromosomal abnormalities	cleft	#NULL!	Familiarity
2012	0-9	0.5	Female	CLP	celft lip/palate repair	Devlpmental defect	Congenital malformations, deformations and chromosomal abnormalities	cleft	#NULL!	Familiarity
2013	0-9	0.5	Female	CLP	celft lip/palate repair	Devlpmental defect	Congenital malformations, deformations and chromosomal abnormalities	cleft	#NULL!	Familiarity
2013	0-9	0.6	Female	CLP	celft lip/palate repair	Devlpmental defect	Congenital malformations, deformations and chromosomal abnormalities	cleft	#NULL!	Familiarity
2011	0-9	1	Female	CLP	celft lip/palate repair	Devlpmental defect	Congenital malformations, deformations and chromosomal abnormalities	cleft	#NULL!	Familiarity
2012	0-9	1	Female	CLP	celft lip/palate repair	Devlpmental defect	Congenital malformations, deformations and chromosomal abnormalities	cleft	#NULL!	Familiarity
2013	0-9	1	Female	CLP	celft lip/palate repair	Devlpmental defect	Congenital malformations, deformations and chromosomal abnormalities	cleft	#NULL!	Familiarity
2014	0-9	1	Female	CLP	celft lip/palate repair	Devlpmental defect	Congenital malformations, deformations and chromosomal abnormalities	cleft	#NULL!	Familiarity
2014	0-9	1	Female	CLP	celft lip/palate repair	Devlpmental defect	Congenital malformations, deformations and chromosomal abnormalities	cleft	#NULL!	Familiarity
2014	0-9	1	Female	CLP	celft lip/palate repair	Devlpmental defect	Congenital malformations, deformations and chromosomal abnormalities	cleft	#NULL!	Familiarity
2014	0-9	1	Female	CLP	celft lip/palate repair	Devlpmental defect	Congenital malformations, deformations and chromosomal abnormalities	cleft	#NULL!	Familiarity
2014	0-9	1	Female	CLP	celft lip/palate repair	Devlpmental defect	Congenital malformations, deformations and chromosomal abnormalities	cleft	#NULL!	Familiarity
2014	0-9	1	Female	CLP	celft lip/palate repair	Devlpmental defect	Congenital malformations, deformations and chromosomal abnormalities	cleft	#NULL!	Familiarity
2014	0-9	1	Female	CLP	celft lip/palate repair	Devlpmental defect	Congenital malformations, deformations and chromosomal abnormalities	cleft	#NULL!	Familiarity
2014	0-9	1	Female	CLP	celft lip/palate repair	Devlpmental defect	Congenital malformations, deformations and chromosomal abnormalities	cleft	#NULL!	Familiarity
2011	0-9	1.5	Female	CLP	celft lip/palate repair	Devlpmental defect	Congenital malformations, deformations and chromosomal abnormalities	cleft	#NULL!	Familiarity
2012	0-9	1.5	Female	CLP	celft lip/palate repair	Devlpmental defect	Congenital malformations, deformations and chromosomal abnormalities	cleft	#NULL!	Familiarity
2011	0-9	2	Female	CLP	celft lip/palate repair	Devlpmental defect	Congenital malformations, deformations and chromosomal abnormalities	cleft	#NULL!	Familiarity
2013	0-9	2	Female	CLP	celft lip/palate repair	Devlpmental defect	Congenital malformations, deformations and chromosomal abnormalities	cleft	#NULL!	Familiarity
2014	0-9	2	Female	CLP	celft lip/palate repair	Devlpmental defect	Congenital malformations, deformations and chromosomal abnormalities	cleft	#NULL!	Familiarity
2014	0-9	2	Female	CLP	celft lip/palate repair	Devlpmental defect	Congenital malformations, deformations and chromosomal abnormalities	cleft	#NULL!	Familiarity
2012	0-9	2.5	Female	CLP	celft lip/palate repair	Devlpmental defect	Congenital malformations, deformations and chromosomal abnormalities	cleft	#NULL!	Familiarity
2014	0-9	3	Female	CLP	celft lip/palate repair	Devlpmental defect	Congenital malformations, deformations and chromosomal abnormalities	cleft	#NULL!	Familiarity
2011	0-9	3.5	Female	CLP	celft lip/palate repair	Devlpmental defect	Congenital malformations, deformations and chromosomal abnormalities	cleft	#NULL!	Familiarity
2011	0-9	3.5	Female	CLP	celft lip/palate repair	Devlpmental defect	Congenital malformations, deformations and chromosomal abnormalities	cleft	#NULL!	Familiarity
2014	0-9	4	Female	CLP	celft lip/palate repair	Devlpmental defect	Congenital malformations, deformations and chromosomal abnormalities	cleft	#NULL!	Familiarity
2014	0-9	4	Female	CLP	celft lip/palate repair	Devlpmental defect	Congenital malformations, deformations and chromosomal abnormalities	cleft	#NULL!	Familiarity
2014	0-9	5	Female	CLP	celft lip/palate repair	Devlpmental defect	Congenital malformations, deformations and chromosomal abnormalities	cleft	#NULL!	Familiarity
2014	0-9	5	Female	CLP	celft lip/palate repair	Devlpmental defect	Congenital malformations, deformations and chromosomal abnormalities	cleft	#NULL!	Familiarity
2012	0-9	6.5	Female	CLP	celft lip/palate repair	Devlpmental defect	Congenital malformations, deformations and chromosomal abnormalities	cleft	#NULL!	Familiarity
2011	0-9	7	Female	CLP	celft lip/palate repair	Devlpmental defect	Congenital malformations, deformations and chromosomal abnormalities	cleft	#NULL!	Familiarity
2014	0-9	7	Female	CLP	celft lip/palate repair	Devlpmental defect	Congenital malformations, deformations and chromosomal abnormalities	cleft	#NULL!	Familiarity
2011	0-9	8	Female	CLP	celft lip/palate repair	Devlpmental defect	Congenital malformations, deformations and chromosomal abnormalities	cleft	#NULL!	Familiarity
2012	0-9	8	Female	CLP	celft lip/palate repair	Devlpmental defect	Congenital malformations, deformations and chromosomal abnormalities	cleft	#NULL!	Familiarity
2014	0-9	8	Female	CLP	celft lip/palate repair	Devlpmental defect	Congenital malformations, deformations and chromosomal abnormalities	cleft	#NULL!	Familiarity
2014	0-9	9	Female	CLP	celft lip/palate repair	Devlpmental defect	Congenital malformations, deformations and chromosomal abnormalities	cleft	#NULL!	Familiarity
2014	0-9	9	Female	CLP	celft lip/palate repair	Devlpmental defect	Congenital malformations, deformations and chromosomal abnormalities	cleft	#NULL!	Familiarity
2014	0-9	9	Female	CLP	celft lip/palate repair	Devlpmental defect	Congenital malformations, deformations and chromosomal abnormalities	cleft	#NULL!	Familiarity
2011	10-19	13	Female	CLP	celft lip/palate repair	Devlpmental defect	Congenital malformations, deformations and chromosomal abnormalities	cleft	#NULL!	Familiarity
2014	10-19	14	Female	CLP	celft lip/palate repair	Devlpmental defect	Congenital malformations, deformations and chromosomal abnormalities	cleft	#NULL!	Familiarity
2014	10-19	14	Female	CLP	celft lip/palate repair	Devlpmental defect	Congenital malformations, deformations and chromosomal abnormalities	cleft	#NULL!	Familiarity
2013	10-19	16	Female	CLP	celft lip/palate repair	Devlpmental defect	Congenital malformations, deformations and chromosomal abnormalities	cleft	#NULL!	Familiarity
2014	10-19	18	Female	CLP	celft lip/palate repair	Devlpmental defect	Congenital malformations, deformations and chromosomal abnormalities	cleft	#NULL!	Familiarity
2014	10-19	19	Female	CLP	celft lip/palate repair	Devlpmental defect	Congenital malformations, deformations and chromosomal abnormalities	cleft	#NULL!	Familiarity
2011	20-29	23	Female	CLP	celft lip/palate repair	Devlpmental defect	Congenital malformations, deformations and chromosomal abnormalities	cleft	#NULL!	Familiarity
2014	20-29	25	Female	CLP	celft lip/palate repair	Devlpmental defect	Congenital malformations, deformations and chromosomal abnormalities	cleft	#NULL!	Familiarity
2011	20-29	26	Female	CLP	celft lip/palate repair	Devlpmental defect	Congenital malformations, deformations and chromosomal abnormalities	cleft	#NULL!	Familiarity
2013	20-29	27	Female	CLP	celft lip/palate repair	Devlpmental defect	Congenital malformations, deformations and chromosomal abnormalities	cleft	#NULL!	Familiarity
2014	30-39	30	Female	CLP	celft lip/palate repair	Devlpmental defect	Congenital malformations, deformations and chromosomal abnormalities	cleft	#NULL!	Familiarity
2012	40-49	40	Female	CLP	celft lip/palate repair	Devlpmental defect	Congenital malformations, deformations and chromosomal abnormalities	cleft	#NULL!	Familiarity
2014	40-49	44	Female	CLP	celft lip/palate repair	Devlpmental defect	Congenital malformations, deformations and chromosomal abnormalities	cleft	#NULL!	Familiarity
2012	40-49	45	Female	CLP	celft lip/palate repair	Devlpmental defect	Congenital malformations, deformations and chromosomal abnormalities	cleft	#NULL!	Familiarity
2012	0-9	0.5	Male	CP	celft lip/palate repair	Devlpmental defect	Congenital malformations, deformations and chromosomal abnormalities	cleft	#NULL!	Familiarity
2013	0-9	1	Male	CP	celft lip/palate repair	Devlpmental defect	Congenital malformations, deformations and chromosomal abnormalities	cleft	#NULL!	Familiarity
2014	0-9	1	Male	CP	celft lip/palate repair	Devlpmental defect	Congenital malformations, deformations and chromosomal abnormalities	cleft	#NULL!	Familiarity
2014	0-9	1	Male	CP	celft lip/palate repair	Devlpmental defect	Congenital malformations, deformations and chromosomal abnormalities	cleft	#NULL!	Familiarity
2011	0-9	1.5	Male	CP	celft lip/palate repair	Devlpmental defect	Congenital malformations, deformations and chromosomal abnormalities	cleft	#NULL!	Familiarity
2012	0-9	2	Male	CP	celft lip/palate repair	Devlpmental defect	Congenital malformations, deformations and chromosomal abnormalities	cleft	#NULL!	Familiarity
2014	0-9	2	Male	CP	celft lip/palate repair	Devlpmental defect	Congenital malformations, deformations and chromosomal abnormalities	cleft	#NULL!	Familiarity
2012	0-9	2.5	Male	CP	celft lip/palate repair	Devlpmental defect	Congenital malformations, deformations and chromosomal abnormalities	cleft	#NULL!	Familiarity
2012	0-9	3	Male	CP	celft lip/palate repair	Devlpmental defect	Congenital malformations, deformations and chromosomal abnormalities	cleft	#NULL!	Familiarity
2014	0-9	3	Male	CP	celft lip/palate repair	Devlpmental defect	Congenital malformations, deformations and chromosomal abnormalities	cleft	#NULL!	Familiarity
2014	0-9	3	Male	CP	celft lip/palate repair	Devlpmental defect	Congenital malformations, deformations and chromosomal abnormalities	cleft	#NULL!	Familiarity
2012	0-9	3.5	Male	CP	celft lip/palate repair	Devlpmental defect	Congenital malformations, deformations and chromosomal abnormalities	cleft	#NULL!	Familiarity
2011	0-9	4	Male	CP	celft lip/palate repair	Devlpmental defect	Congenital malformations, deformations and chromosomal abnormalities	cleft	#NULL!	Familiarity
2011	0-9	4	Male	CP	celft lip/palate repair	Devlpmental defect	Congenital malformations, deformations and chromosomal abnormalities	cleft	#NULL!	Familiarity
2011	0-9	4	Male	CP	celft lip/palate repair	Devlpmental defect	Congenital malformations, deformations and chromosomal abnormalities	cleft	#NULL!	Familiarity
2012	0-9	4	Male	CP	celft lip/palate repair	Devlpmental defect	Congenital malformations, deformations and chromosomal abnormalities	cleft	#NULL!	Familiarity
2013	0-9	4	Male	CP	celft lip/palate repair	Devlpmental defect	Congenital malformations, deformations and chromosomal abnormalities	cleft	#NULL!	Familiarity
2014	0-9	4	Male	CP	celft lip/palate repair	Devlpmental defect	Congenital malformations, deformations and chromosomal abnormalities	cleft	#NULL!	Familiarity
2012	0-9	4.5	Male	CP	celft lip/palate repair	Devlpmental defect	Congenital malformations, deformations and chromosomal abnormalities	cleft	#NULL!	Familiarity
2012	0-9	5	Male	CP	celft lip/palate repair	Devlpmental defect	Congenital malformations, deformations and chromosomal abnormalities	cleft	#NULL!	Familiarity
2012	0-9	5	Male	CP	celft lip/palate repair	Devlpmental defect	Congenital malformations, deformations and chromosomal abnormalities	cleft	#NULL!	Familiarity
2014	0-9	5	Male	CP	celft lip/palate repair	Devlpmental defect	Congenital malformations, deformations and chromosomal abnormalities	cleft	#NULL!	Familiarity
2014	0-9	5	Male	CP	celft lip/palate repair	Devlpmental defect	Congenital malformations, deformations and chromosomal abnormalities	cleft	#NULL!	Familiarity
2013	0-9	5.5	Male	CP	celft lip/palate repair	Devlpmental defect	Congenital malformations, deformations and chromosomal abnormalities	cleft	#NULL!	Familiarity
2011	0-9	6	Male	CP	celft lip/palate repair	Devlpmental defect	Congenital malformations, deformations and chromosomal abnormalities	cleft	#NULL!	Familiarity
2012	0-9	6	Male	CP	celft lip/palate repair	Devlpmental defect	Congenital malformations, deformations and chromosomal abnormalities	cleft	#NULL!	Familiarity
2013	0-9	6	Male	CP	celft lip/palate repair	Devlpmental defect	Congenital malformations, deformations and chromosomal abnormalities	cleft	#NULL!	Familiarity
2014	0-9	6	Male	CP	celft lip/palate repair	Devlpmental defect	Congenital malformations, deformations and chromosomal abnormalities	cleft	#NULL!	Familiarity
2011	0-9	7	Male	CP	celft lip/palate repair	Devlpmental defect	Congenital malformations, deformations and chromosomal abnormalities	cleft	#NULL!	Familiarity
2011	0-9	7	Male	CP	celft lip/palate repair	Devlpmental defect	Congenital malformations, deformations and chromosomal abnormalities	cleft	#NULL!	Familiarity
2014	0-9	7	Male	CP	celft lip/palate repair	Devlpmental defect	Congenital malformations, deformations and chromosomal abnormalities	cleft	#NULL!	Familiarity
2014	0-9	7	Male	CP	celft lip/palate repair	Devlpmental defect	Congenital malformations, deformations and chromosomal abnormalities	cleft	#NULL!	Familiarity
2013	0-9	8	Male	CP	celft lip/palate repair	Devlpmental defect	Congenital malformations, deformations and chromosomal abnormalities	cleft	#NULL!	Familiarity
2014	0-9	8	Male	CP	celft lip/palate repair	Devlpmental defect	Congenital malformations, deformations and chromosomal abnormalities	cleft	#NULL!	Familiarity
2011	0-9	9	Male	CP	celft lip/palate repair	Devlpmental defect	Congenital malformations, deformations and chromosomal abnormalities	cleft	#NULL!	Familiarity
2014	0-9	9	Male	CP	celft lip/palate repair	Devlpmental defect	Congenital malformations, deformations and chromosomal abnormalities	cleft	#NULL!	Familiarity
2014	0-9	9	Male	CP	celft lip/palate repair	Devlpmental defect	Congenital malformations, deformations and chromosomal abnormalities	cleft	#NULL!	Familiarity
2011	10-19	11	Male	CP	celft lip/palate repair	Devlpmental defect	Congenital malformations, deformations and chromosomal abnormalities	cleft	#NULL!	Familiarity
2013	10-19	11	Male	CP	celft lip/palate repair	Devlpmental defect	Congenital malformations, deformations and chromosomal abnormalities	cleft	#NULL!	Familiarity
2012	10-19	12	Male	CP	celft lip/palate repair	Devlpmental defect	Congenital malformations, deformations and chromosomal abnormalities	cleft	#NULL!	Familiarity
2014	10-19	12	Male	CP	celft lip/palate repair	Devlpmental defect	Congenital malformations, deformations and chromosomal abnormalities	cleft	#NULL!	Familiarity
2014	10-19	12	Male	CP	celft lip/palate repair	Devlpmental defect	Congenital malformations, deformations and chromosomal abnormalities	cleft	#NULL!	Familiarity
2013	10-19	13	Male	CP	celft lip/palate repair	Devlpmental defect	Congenital malformations, deformations and chromosomal abnormalities	cleft	#NULL!	Familiarity
2013	10-19	14	Male	CP	celft lip/palate repair	Devlpmental defect	Congenital malformations, deformations and chromosomal abnormalities	cleft	#NULL!	Familiarity
2011	10-19	15	Male	CP	celft lip/palate repair	Devlpmental defect	Congenital malformations, deformations and chromosomal abnormalities	cleft	#NULL!	Familiarity
2013	10-19	15	Male	CP	celft lip/palate repair	Devlpmental defect	Congenital malformations, deformations and chromosomal abnormalities	cleft	#NULL!	Familiarity
2011	10-19	17	Male	CP	celft lip/palate repair	Devlpmental defect	Congenital malformations, deformations and chromosomal abnormalities	cleft	#NULL!	Familiarity
2012	10-19	19	Male	CP	celft lip/palate repair	Devlpmental defect	Congenital malformations, deformations and chromosomal abnormalities	cleft	#NULL!	Familiarity
2014	10-19	19	Male	CP	celft lip/palate repair	Devlpmental defect	Congenital malformations, deformations and chromosomal abnormalities	cleft	#NULL!	Familiarity
2011	30-39	31	Male	CP	celft lip/palate repair	Devlpmental defect	Congenital malformations, deformations and chromosomal abnormalities	cleft	#NULL!	Familiarity
2011	50-59	53	Male	CP	celft lip/palate repair	Devlpmental defect	Congenital malformations, deformations and chromosomal abnormalities	cleft	#NULL!	Familiarity
2011	0-9	0.5	Female	CP	celft lip/palate repair	Devlpmental defect	Congenital malformations, deformations and chromosomal abnormalities	cleft	#NULL!	Familiarity
2011	0-9	0.5	Female	CP	celft lip/palate repair	Devlpmental defect	Congenital malformations, deformations and chromosomal abnormalities	cleft	#NULL!	Familiarity
2012	0-9	1	Female	CP	celft lip/palate repair	Devlpmental defect	Congenital malformations, deformations and chromosomal abnormalities	cleft	#NULL!	Familiarity
2012	0-9	1	Female	CP	celft lip/palate repair	Devlpmental defect	Congenital malformations, deformations and chromosomal abnormalities	cleft	#NULL!	Familiarity
2014	0-9	1	Female	CP	celft lip/palate repair	Devlpmental defect	Congenital malformations, deformations and chromosomal abnormalities	cleft	#NULL!	Familiarity
2012	0-9	2	Female	CP	celft lip/palate repair	Devlpmental defect	Congenital malformations, deformations and chromosomal abnormalities	cleft	#NULL!	Familiarity
2012	0-9	2	Female	CP	celft lip/palate repair	Devlpmental defect	Congenital malformations, deformations and chromosomal abnormalities	cleft	#NULL!	Familiarity
2014	0-9	2	Female	CP	celft lip/palate repair	Devlpmental defect	Congenital malformations, deformations and chromosomal abnormalities	cleft	#NULL!	Familiarity
2012	0-9	2.5	Female	CP	celft lip/palate repair	Devlpmental defect	Congenital malformations, deformations and chromosomal abnormalities	cleft	#NULL!	Familiarity
2013	0-9	3	Female	CP	celft lip/palate repair	Devlpmental defect	Congenital malformations, deformations and chromosomal abnormalities	cleft	#NULL!	Familiarity
2012	0-9	3.5	Female	CP	celft lip/palate repair	Devlpmental defect	Congenital malformations, deformations and chromosomal abnormalities	cleft	#NULL!	Familiarity
2011	0-9	4	Female	CP	celft lip/palate repair	Devlpmental defect	Congenital malformations, deformations and chromosomal abnormalities	cleft	#NULL!	Familiarity
2012	0-9	4	Female	CP	celft lip/palate repair	Devlpmental defect	Congenital malformations, deformations and chromosomal abnormalities	cleft	#NULL!	Familiarity
2014	0-9	4	Female	CP	celft lip/palate repair	Devlpmental defect	Congenital malformations, deformations and chromosomal abnormalities	cleft	#NULL!	Familiarity
2014	0-9	4	Female	CP	celft lip/palate repair	Devlpmental defect	Congenital malformations, deformations and chromosomal abnormalities	cleft	#NULL!	Familiarity
2013	0-9	4.5	Female	CP	celft lip/palate repair	Devlpmental defect	Congenital malformations, deformations and chromosomal abnormalities	cleft	#NULL!	Familiarity
2011	0-9	5	Female	CP	celft lip/palate repair	Devlpmental defect	Congenital malformations, deformations and chromosomal abnormalities	cleft	#NULL!	Familiarity
2011	0-9	6	Female	CP	celft lip/palate repair	Devlpmental defect	Congenital malformations, deformations and chromosomal abnormalities	cleft	#NULL!	Familiarity
2012	0-9	6	Female	CP	celft lip/palate repair	Devlpmental defect	Congenital malformations, deformations and chromosomal abnormalities	cleft	#NULL!	Familiarity
2012	0-9	6	Female	CP	celft lip/palate repair	Devlpmental defect	Congenital malformations, deformations and chromosomal abnormalities	cleft	#NULL!	Familiarity
2011	0-9	7	Female	CP	celft lip/palate repair	Devlpmental defect	Congenital malformations, deformations and chromosomal abnormalities	cleft	#NULL!	Familiarity
2011	0-9	7	Female	CP	celft lip/palate repair	Devlpmental defect	Congenital malformations, deformations and chromosomal abnormalities	cleft	#NULL!	Familiarity
2013	0-9	7	Female	CP	celft lip/palate repair	Devlpmental defect	Congenital malformations, deformations and chromosomal abnormalities	cleft	#NULL!	Familiarity
2012	0-9	8	Female	CP	celft lip/palate repair	Devlpmental defect	Congenital malformations, deformations and chromosomal abnormalities	cleft	#NULL!	Familiarity
2011	0-9	9	Female	CP	celft lip/palate repair	Devlpmental defect	Congenital malformations, deformations and chromosomal abnormalities	cleft	#NULL!	Familiarity
2011	10-19	10	Female	CP	celft lip/palate repair	Devlpmental defect	Congenital malformations, deformations and chromosomal abnormalities	cleft	#NULL!	Familiarity
2012	10-19	10	Female	CP	celft lip/palate repair	Devlpmental defect	Congenital malformations, deformations and chromosomal abnormalities	cleft	#NULL!	Familiarity
2014	10-19	10	Female	CP	celft lip/palate repair	Devlpmental defect	Congenital malformations, deformations and chromosomal abnormalities	cleft	#NULL!	Familiarity
2011	10-19	12	Female	CP	celft lip/palate repair	Devlpmental defect	Congenital malformations, deformations and chromosomal abnormalities	cleft	#NULL!	Familiarity
2014	10-19	12	Female	CP	celft lip/palate repair	Devlpmental defect	Congenital malformations, deformations and chromosomal abnormalities	cleft	#NULL!	Familiarity
2012	10-19	13	Female	CP	celft lip/palate repair	Devlpmental defect	Congenital malformations, deformations and chromosomal abnormalities	cleft	#NULL!	Familiarity
2014	10-19	13	Female	CP	celft lip/palate repair	Devlpmental defect	Congenital malformations, deformations and chromosomal abnormalities	cleft	#NULL!	Familiarity
2011	10-19	14	Female	CP	celft lip/palate repair	Devlpmental defect	Congenital malformations, deformations and chromosomal abnormalities	cleft	#NULL!	Familiarity
2014	10-19	15	Female	CP	celft lip/palate repair	Devlpmental defect	Congenital malformations, deformations and chromosomal abnormalities	cleft	#NULL!	Familiarity
2014	10-19	16	Female	CP	celft lip/palate repair	Devlpmental defect	Congenital malformations, deformations and chromosomal abnormalities	cleft	#NULL!	Familiarity
2011	10-19	17	Female	CP	celft lip/palate repair	Devlpmental defect	Congenital malformations, deformations and chromosomal abnormalities	cleft	#NULL!	Familiarity
2012	10-19	17	Female	CP	celft lip/palate repair	Devlpmental defect	Congenital malformations, deformations and chromosomal abnormalities	cleft	#NULL!	Familiarity
2012	10-19	17	Female	CP	celft lip/palate repair	Devlpmental defect	Congenital malformations, deformations and chromosomal abnormalities	cleft	#NULL!	Familiarity
2011	10-19	18	Female	CP	celft lip/palate repair	Devlpmental defect	Congenital malformations, deformations and chromosomal abnormalities	cleft	#NULL!	Familiarity
2011	10-19	18	Female	CP	celft lip/palate repair	Devlpmental defect	Congenital malformations, deformations and chromosomal abnormalities	cleft	#NULL!	Familiarity
2011	10-19	18	Female	CP	celft lip/palate repair	Devlpmental defect	Congenital malformations, deformations and chromosomal abnormalities	cleft	#NULL!	Familiarity
2011	20-29	20	Female	CP	celft lip/palate repair	Devlpmental defect	Congenital malformations, deformations and chromosomal abnormalities	cleft	#NULL!	Familiarity
2012	20-29	21	Female	CP	celft lip/palate repair	Devlpmental defect	Congenital malformations, deformations and chromosomal abnormalities	cleft	#NULL!	Familiarity
2012	20-29	21	Female	CP	celft lip/palate repair	Devlpmental defect	Congenital malformations, deformations and chromosomal abnormalities	cleft	#NULL!	Familiarity
2013	20-29	21	Female	CP	celft lip/palate repair	Devlpmental defect	Congenital malformations, deformations and chromosomal abnormalities	cleft	#NULL!	Familiarity
2012	20-29	22	Female	CP	celft lip/palate repair	Devlpmental defect	Congenital malformations, deformations and chromosomal abnormalities	cleft	#NULL!	Familiarity
2014	20-29	22	Female	CP	celft lip/palate repair	Devlpmental defect	Congenital malformations, deformations and chromosomal abnormalities	cleft	#NULL!	Familiarity
2011	20-29	23	Female	CP	celft lip/palate repair	Devlpmental defect	Congenital malformations, deformations and chromosomal abnormalities	cleft	#NULL!	Familiarity
2014	20-29	23	Female	CP	celft lip/palate repair	Devlpmental defect	Congenital malformations, deformations and chromosomal abnormalities	cleft	#NULL!	Familiarity
2011	20-29	24	Female	CP	celft lip/palate repair	Devlpmental defect	Congenital malformations, deformations and chromosomal abnormalities	cleft	#NULL!	Familiarity
2012	20-29	24	Female	CP	celft lip/palate repair	Devlpmental defect	Congenital malformations, deformations and chromosomal abnormalities	cleft	#NULL!	Familiarity
2011	20-29	25	Female	CP	celft lip/palate repair	Devlpmental defect	Congenital malformations, deformations and chromosomal abnormalities	cleft	#NULL!	Familiarity
2013	20-29	25	Female	CP	celft lip/palate repair	Devlpmental defect	Congenital malformations, deformations and chromosomal abnormalities	cleft	#NULL!	Familiarity
2012	20-29	28	Female	CP	celft lip/palate repair	Devlpmental defect	Congenital malformations, deformations and chromosomal abnormalities	cleft	#NULL!	Familiarity
2011	30-39	35	Female	CP	celft lip/palate repair	Devlpmental defect	Congenital malformations, deformations and chromosomal abnormalities	cleft	#NULL!	Familiarity
2014	40-49	40	Female	CP	celft lip/palate repair	Devlpmental defect	Congenital malformations, deformations and chromosomal abnormalities	cleft	#NULL!	Familiarity
2012	60-69	65	Female	CP	celft lip/palate repair	Devlpmental defect	Congenital malformations, deformations and chromosomal abnormalities	cleft	#NULL!	Familiarity
2012	0-9	0	Male	fracture	ORIF	Truma	Injury, poisoning and certain other consequences of external causes	bone fracture	#NULL!	#NULL!
2014	0-9	1	Male	fracture	ORIF	Truma	Injury, poisoning and certain other consequences of external causes	bone fracture	#NULL!	#NULL!
2014	0-9	1	Male	fracture	ORIF	Truma	Injury, poisoning and certain other consequences of external causes	bone fracture	#NULL!	Expertise
2011	0-9	2	Male	fracture	ORIF	Truma	Injury, poisoning and certain other consequences of external causes	bone fracture	#NULL!	#NULL!
2012	0-9	2	Male	fracture	ORIF	Truma	Injury, poisoning and certain other consequences of external causes	bone fracture	#NULL!	#NULL!
2011	0-9	3	Male	fracture	ORIF	Truma	Injury, poisoning and certain other consequences of external causes	bone fracture	#NULL!	#NULL!
2013	0-9	3	Male	fracture	ORIF	Truma	Injury, poisoning and certain other consequences of external causes	bone fracture	#NULL!	#NULL!
2013	0-9	3.5	Male	fracture	ORIF	Truma	Injury, poisoning and certain other consequences of external causes	bone fracture	#NULL!	Expertise
2011	0-9	4	Male	fracture	ORIF	Truma	Injury, poisoning and certain other consequences of external causes	bone fracture	#NULL!	#NULL!
2011	0-9	4	Male	fracture	ORIF	Truma	Injury, poisoning and certain other consequences of external causes	bone fracture	#NULL!	#NULL!
2012	0-9	4	Male	fracture	ORIF	Truma	Injury, poisoning and certain other consequences of external causes	bone fracture	#NULL!	Expertise
2014	0-9	4	Male	fracture	ORIF	Truma	Injury, poisoning and certain other consequences of external causes	bone fracture	#NULL!	Expertise
2011	0-9	5	Male	fracture	ORIF	Truma	Injury, poisoning and certain other consequences of external causes	bone fracture	#NULL!	#NULL!
2011	0-9	5	Male	fracture	ORIF	Truma	Injury, poisoning and certain other consequences of external causes	bone fracture	#NULL!	#NULL!
2011	0-9	5	Male	fracture	ORIF	Truma	Injury, poisoning and certain other consequences of external causes	bone fracture	#NULL!	Expertise
2012	0-9	5	Male	fracture	ORIF	Truma	Injury, poisoning and certain other consequences of external causes	bone fracture	#NULL!	Expertise
2014	0-9	5	Male	fracture	ORIF	Truma	Injury, poisoning and certain other consequences of external causes	bone fracture	#NULL!	Expertise
2011	0-9	5.5	Male	fracture	ORIF	Truma	Injury, poisoning and certain other consequences of external causes	bone fracture	#NULL!	Expertise
2012	0-9	6	Male	fracture	ORIF	Truma	Injury, poisoning and certain other consequences of external causes	bone fracture	#NULL!	Expertise
2012	0-9	6	Male	fracture	ORIF	Truma	Injury, poisoning and certain other consequences of external causes	bone fracture	#NULL!	Expertise
2014	0-9	6	Male	fracture	ORIF	Truma	Injury, poisoning and certain other consequences of external causes	bone fracture	#NULL!	Expertise
2011	10-19	10	Male	fracture	ORIF	Truma	Injury, poisoning and certain other consequences of external causes	bone fracture	#NULL!	#NULL!
2011	10-19	10	Male	fracture	ORIF	Truma	Injury, poisoning and certain other consequences of external causes	bone fracture	#NULL!	#NULL!
2011	10-19	10	Male	fracture	ORIF	Truma	Injury, poisoning and certain other consequences of external causes	bone fracture	#NULL!	#NULL!
2011	10-19	10	Male	fracture	ORIF	Truma	Injury, poisoning and certain other consequences of external causes	bone fracture	#NULL!	#NULL!
2011	10-19	10	Male	fracture	ORIF	Truma	Injury, poisoning and certain other consequences of external causes	bone fracture	#NULL!	#NULL!
2011	10-19	10	Male	fracture	ORIF	Truma	Injury, poisoning and certain other consequences of external causes	bone fracture	#NULL!	#NULL!
2012	10-19	10	Male	fracture	ORIF	Truma	Injury, poisoning and certain other consequences of external causes	bone fracture	#NULL!	#NULL!
2013	10-19	10	Male	fracture	ORIF	Truma	Injury, poisoning and certain other consequences of external causes	bone fracture	#NULL!	Expertise
2014	10-19	10	Male	fracture	ORIF	Truma	Injury, poisoning and certain other consequences of external causes	bone fracture	#NULL!	Expertise
2011	10-19	11	Male	fracture	ORIF	Truma	Injury, poisoning and certain other consequences of external causes	bone fracture	#NULL!	Expertise
2011	10-19	11	Male	fracture	ORIF	Truma	Injury, poisoning and certain other consequences of external causes	bone fracture	#NULL!	Expertise
2011	10-19	11	Male	fracture	ORIF	Truma	Injury, poisoning and certain other consequences of external causes	bone fracture	#NULL!	Expertise
2012	10-19	11	Male	fracture	ORIF	Truma	Injury, poisoning and certain other consequences of external causes	bone fracture	#NULL!	#NULL!
2012	10-19	11	Male	fracture	ORIF	Truma	Injury, poisoning and certain other consequences of external causes	bone fracture	#NULL!	Expertise
2013	10-19	11	Male	fracture	ORIF	Truma	Injury, poisoning and certain other consequences of external causes	bone fracture	#NULL!	Expertise
2011	10-19	12	Male	fracture	ORIF	Truma	Injury, poisoning and certain other consequences of external causes	bone fracture	#NULL!	Expertise
2011	10-19	12	Male	fracture	ORIF	Truma	Injury, poisoning and certain other consequences of external causes	bone fracture	#NULL!	Expertise
2011	10-19	12	Male	fracture	ORIF	Truma	Injury, poisoning and certain other consequences of external causes	bone fracture	#NULL!	Expertise
2012	10-19	12	Male	fracture	ORIF	Truma	Injury, poisoning and certain other consequences of external causes	bone fracture	#NULL!	Expertise
2012	10-19	12	Male	fracture	ORIF	Truma	Injury, poisoning and certain other consequences of external causes	bone fracture	#NULL!	Expertise
2013	10-19	12	Male	fracture	ORIF	Truma	Injury, poisoning and certain other consequences of external causes	bone fracture	#NULL!	Expertise
2013	10-19	12	Male	fracture	ORIF	Truma	Injury, poisoning and certain other consequences of external causes	bone fracture	#NULL!	Expertise
2011	10-19	13	Male	fracture	ORIF	Truma	Injury, poisoning and certain other consequences of external causes	bone fracture	#NULL!	Expertise
2012	10-19	13	Male	fracture	ORIF	Truma	External causes of morbidity and mortality	bone fracture	#NULL!	Expertise
2013	10-19	13	Male	fracture	ORIF	Truma	Injury, poisoning and certain other consequences of external causes	bone fracture	#NULL!	Expertise
2014	10-19	13	Male	fracture	ORIF	Truma	Injury, poisoning and certain other consequences of external causes	bone fracture	#NULL!	Expertise
2011	10-19	14	Male	fracture	ORIF	Truma	Injury, poisoning and certain other consequences of external causes	bone fracture	#NULL!	Expertise
2011	10-19	14	Male	fracture	ORIF	Truma	Injury, poisoning and certain other consequences of external causes	bone fracture	#NULL!	Expertise
2011	10-19	14	Male	fracture	ORIF	Truma	Injury, poisoning and certain other consequences of external causes	bone fracture	#NULL!	Expertise
2011	10-19	14	Male	fracture	ORIF	Truma	Injury, poisoning and certain other consequences of external causes	bone fracture	#NULL!	Expertise
2011	10-19	14	Male	fracture	ORIF	Truma	Injury, poisoning and certain other consequences of external causes	bone fracture	#NULL!	Expertise
2011	10-19	14	Male	fracture	ORIF	Truma	Injury, poisoning and certain other consequences of external causes	bone fracture	#NULL!	Expertise
2012	10-19	14	Male	fracture	ORIF	Truma	Injury, poisoning and certain other consequences of external causes	bone fracture	#NULL!	Expertise
2014	10-19	14	Male	fracture	ORIF	Truma	Injury, poisoning and certain other consequences of external causes	bone fracture	#NULL!	Expertise
2011	10-19	15	Male	fracture	ORIF	Truma	Injury, poisoning and certain other consequences of external causes	bone fracture	#NULL!	Expertise
2011	10-19	15	Male	fracture	ORIF	Truma	Injury, poisoning and certain other consequences of external causes	bone fracture	#NULL!	Expertise
2011	10-19	15	Male	fracture	ORIF	Truma	Injury, poisoning and certain other consequences of external causes	bone fracture	#NULL!	Expertise
2011	10-19	15	Male	fracture	ORIF	Truma	Injury, poisoning and certain other consequences of external causes	bone fracture	#NULL!	Expertise
2013	10-19	15	Male	fracture	ORIF	Truma	Injury, poisoning and certain other consequences of external causes	bone fracture	#NULL!	Expertise
2014	10-19	15	Male	fracture	ORIF	Truma	Injury, poisoning and certain other consequences of external causes	bone fracture	#NULL!	Expertise
2014	10-19	15	Male	fracture	ORIF	Truma	Injury, poisoning and certain other consequences of external causes	bone fracture	#NULL!	Expertise
2014	10-19	15	Male	fracture	ORIF	Truma	Injury, poisoning and certain other consequences of external causes	bone fracture	#NULL!	Expertise
2014	10-19	15	Male	fracture	ORIF	Truma	Injury, poisoning and certain other consequences of external causes	bone fracture	#NULL!	Expertise
2011	10-19	16	Male	fracture	ORIF	Truma	Injury, poisoning and certain other consequences of external causes	bone fracture	#NULL!	Expertise
2011	10-19	16	Male	fracture	ORIF	Truma	Injury, poisoning and certain other consequences of external causes	bone fracture	#NULL!	Expertise
2012	10-19	16	Male	fracture	ORIF	Truma	Injury, poisoning and certain other consequences of external causes	bone fracture	#NULL!	Expertise
2012	10-19	16	Male	fracture	ORIF	Truma	Injury, poisoning and certain other consequences of external causes	bone fracture	#NULL!	Expertise
2012	10-19	16	Male	fracture	ORIF	Truma	Injury, poisoning and certain other consequences of external causes	bone fracture	#NULL!	Expertise
2012	10-19	16	Male	fracture	ORIF	Truma	Injury, poisoning and certain other consequences of external causes	bone fracture	#NULL!	Expertise
2012	10-19	16	Male	fracture	ORIF	Truma	Injury, poisoning and certain other consequences of external causes	bone fracture	#NULL!	Expertise
2012	10-19	16	Male	fracture	ORIF	Truma	Injury, poisoning and certain other consequences of external causes	bone fracture	#NULL!	Expertise
2012	10-19	16	Male	fracture	ORIF	Truma	Injury, poisoning and certain other consequences of external causes	bone fracture	#NULL!	Expertise
2012	10-19	16	Male	fracture	ORIF	Truma	Injury, poisoning and certain other consequences of external causes	bone fracture	#NULL!	Expertise
2013	10-19	16	Male	fracture	ORIF	Truma	Injury, poisoning and certain other consequences of external causes	bone fracture	#NULL!	Expertise
2013	10-19	16	Male	fracture	ORIF	Truma	Injury, poisoning and certain other consequences of external causes	bone fracture	#NULL!	Expertise
2013	10-19	16	Male	fracture	ORIF	Truma	Injury, poisoning and certain other consequences of external causes	bone fracture	#NULL!	Expertise
2013	10-19	16	Male	fracture	ORIF	Truma	Injury, poisoning and certain other consequences of external causes	bone fracture	#NULL!	Expertise
2013	10-19	16	Male	fracture	ORIF	Truma	Injury, poisoning and certain other consequences of external causes	bone fracture	#NULL!	Expertise
2014	10-19	16	Male	fracture	ORIF	Truma	Injury, poisoning and certain other consequences of external causes	bone fracture	#NULL!	Expertise
2011	10-19	17	Male	fracture	ORIF	Truma	Injury, poisoning and certain other consequences of external causes	bone fracture	#NULL!	Expertise
2011	10-19	17	Male	fracture	ORIF	Truma	Injury, poisoning and certain other consequences of external causes	bone fracture	#NULL!	Expertise
2011	10-19	17	Male	fracture	ORIF	Truma	Injury, poisoning and certain other consequences of external causes	bone fracture	#NULL!	Expertise
2011	10-19	17	Male	fracture	ORIF	Truma	Injury, poisoning and certain other consequences of external causes	bone fracture	#NULL!	Expertise
2011	10-19	17	Male	fracture	ORIF	Truma	Injury, poisoning and certain other consequences of external causes	bone fracture	#NULL!	Expertise
2011	10-19	17	Male	fracture	ORIF	Truma	Injury, poisoning and certain other consequences of external causes	bone fracture	#NULL!	Expertise
2012	10-19	17	Male	fracture	ORIF	Truma	Injury, poisoning and certain other consequences of external causes	bone fracture	#NULL!	Expertise
2012	10-19	17	Male	fracture	ORIF	Truma	Injury, poisoning and certain other consequences of external causes	bone fracture	#NULL!	Expertise
2012	10-19	17	Male	fracture	ORIF	Truma	Injury, poisoning and certain other consequences of external causes	bone fracture	#NULL!	Expertise
2012	10-19	17	Male	fracture	ORIF	Truma	Injury, poisoning and certain other consequences of external causes	bone fracture	#NULL!	Expertise
2012	10-19	17	Male	fracture	ORIF	Truma	Injury, poisoning and certain other consequences of external causes	bone fracture	#NULL!	Expertise
2012	10-19	17	Male	fracture	ORIF	Truma	Injury, poisoning and certain other consequences of external causes	bone fracture	#NULL!	Expertise
2012	10-19	17	Male	fracture	ORIF	Truma	Injury, poisoning and certain other consequences of external causes	bone fracture	#NULL!	Expertise
2013	10-19	17	Male	fracture	ORIF	Truma	Injury, poisoning and certain other consequences of external causes	bone fracture	#NULL!	Expertise
2013	10-19	17	Male	fracture	ORIF	Truma	Injury, poisoning and certain other consequences of external causes	bone fracture	#NULL!	Expertise
2013	10-19	17	Male	fracture	ORIF	Truma	Injury, poisoning and certain other consequences of external causes	bone fracture	#NULL!	Expertise
2013	10-19	17	Male	fracture	ORIF	Truma	Injury, poisoning and certain other consequences of external causes	bone fracture	#NULL!	Expertise
2013	10-19	17	Male	fracture	ORIF	Truma	Injury, poisoning and certain other consequences of external causes	bone fracture	#NULL!	Expertise
2014	10-19	17	Male	fracture	ORIF	Truma	Injury, poisoning and certain other consequences of external causes	bone fracture	#NULL!	Expertise
2014	10-19	17	Male	fracture	ORIF	Truma	Injury, poisoning and certain other consequences of external causes	bone fracture	#NULL!	Expertise
2014	10-19	17	Male	fracture	ORIF	Truma	Injury, poisoning and certain other consequences of external causes	bone fracture	#NULL!	Expertise
2014	10-19	17	Male	fracture	ORIF	Truma	Injury, poisoning and certain other consequences of external causes	bone fracture	#NULL!	Expertise
2012	10-19	18	Male	fracture	ORIF	Truma	Injury, poisoning and certain other consequences of external causes	bone fracture	#NULL!	Expertise
2012	10-19	18	Male	fracture	ORIF	Truma	Injury, poisoning and certain other consequences of external causes	bone fracture	#NULL!	Expertise
2013	10-19	18	Male	fracture	ORIF	Truma	Injury, poisoning and certain other consequences of external causes	bone fracture	#NULL!	Expertise
2013	10-19	18	Male	fracture	ORIF	Truma	Injury, poisoning and certain other consequences of external causes	bone fracture	#NULL!	Expertise
2013	10-19	18	Male	fracture	ORIF	Truma	Injury, poisoning and certain other consequences of external causes	bone fracture	#NULL!	Expertise
2013	10-19	18	Male	fracture	ORIF	Truma	Injury, poisoning and certain other consequences of external causes	bone fracture	#NULL!	Expertise
2013	10-19	18	Male	fracture	ORIF	Truma	Injury, poisoning and certain other consequences of external causes	bone fracture	#NULL!	Expertise
2013	10-19	18	Male	fracture	ORIF	Truma	Injury, poisoning and certain other consequences of external causes	bone fracture	#NULL!	Expertise
2013	10-19	18	Male	fracture	ORIF	Truma	Injury, poisoning and certain other consequences of external causes	bone fracture	#NULL!	Expertise
2013	10-19	18	Male	fracture	ORIF	Truma	Injury, poisoning and certain other consequences of external causes	bone fracture	#NULL!	Expertise
2013	10-19	18	Male	fracture	ORIF	Truma	Injury, poisoning and certain other consequences of external causes	bone fracture	#NULL!	Expertise
2014	10-19	18	Male	fracture	ORIF	Truma	Injury, poisoning and certain other consequences of external causes	bone fracture	#NULL!	Expertise
2014	10-19	18	Male	fracture	ORIF	Truma	Injury, poisoning and certain other consequences of external causes	bone fracture	#NULL!	Expertise
2014	10-19	18	Male	fracture	ORIF	Truma	Injury, poisoning and certain other consequences of external causes	bone fracture	#NULL!	Expertise
2014	10-19	18	Male	fracture	ORIF	Truma	Injury, poisoning and certain other consequences of external causes	bone fracture	#NULL!	Expertise
2014	10-19	18	Male	fracture	ORIF	Truma	Injury, poisoning and certain other consequences of external causes	bone fracture	#NULL!	Expertise
2013	10-19	19	Male	fracture	ORIF	Truma	Injury, poisoning and certain other consequences of external causes	bone fracture	#NULL!	Expertise
2013	10-19	19	Male	fracture	ORIF	Truma	Injury, poisoning and certain other consequences of external causes	bone fracture	#NULL!	Expertise
2013	10-19	19	Male	fracture	ORIF	Truma	Injury, poisoning and certain other consequences of external causes	bone fracture	#NULL!	Expertise
2013	10-19	19	Male	fracture	ORIF	Truma	Injury, poisoning and certain other consequences of external causes	bone fracture	#NULL!	Expertise
2014	10-19	19	Male	fracture	ORIF	Truma	Injury, poisoning and certain other consequences of external causes	bone fracture	#NULL!	Expertise
2014	10-19	19	Male	fracture	ORIF	Truma	Injury, poisoning and certain other consequences of external causes	bone fracture	#NULL!	Expertise
2014	10-19	19	Male	fracture	ORIF	Truma	Injury, poisoning and certain other consequences of external causes	bone fracture	#NULL!	Expertise
2014	10-19	19	Male	fracture	ORIF	Truma	Injury, poisoning and certain other consequences of external causes	bone fracture	#NULL!	Expertise
2014	10-19	19	Male	fracture	ORIF	Truma	Injury, poisoning and certain other consequences of external causes	bone fracture	#NULL!	Expertise
2011	20-29	20	Male	fracture	ORIF	Truma	Injury, poisoning and certain other consequences of external causes	bone fracture	#NULL!	#NULL!
2011	20-29	20	Male	fracture	ORIF	Truma	Injury, poisoning and certain other consequences of external causes	bone fracture	#NULL!	#NULL!
2011	20-29	20	Male	fracture	ORIF	Truma	Injury, poisoning and certain other consequences of external causes	bone fracture	#NULL!	#NULL!
2011	20-29	20	Male	fracture	ORIF	Truma	Injury, poisoning and certain other consequences of external causes	bone fracture	#NULL!	#NULL!
2011	20-29	20	Male	fracture	ORIF	Truma	Injury, poisoning and certain other consequences of external causes	bone fracture	#NULL!	#NULL!
2011	20-29	20	Male	fracture	ORIF	Truma	Injury, poisoning and certain other consequences of external causes	bone fracture	#NULL!	Expertise
2011	20-29	20	Male	fracture	ORIF	Truma	Injury, poisoning and certain other consequences of external causes	bone fracture	#NULL!	Expertise
2011	20-29	20	Male	fracture	ORIF	Truma	Injury, poisoning and certain other consequences of external causes	bone fracture	#NULL!	Expertise
2011	20-29	20	Male	fracture	ORIF	Truma	Injury, poisoning and certain other consequences of external causes	bone fracture	#NULL!	Expertise
2011	20-29	20	Male	fracture	ORIF	Truma	Injury, poisoning and certain other consequences of external causes	bone fracture	#NULL!	Expertise
2011	20-29	20	Male	fracture	ORIF	Truma	Injury, poisoning and certain other consequences of external causes	bone fracture	#NULL!	Expertise
2011	20-29	20	Male	fracture	ORIF	Truma	Injury, poisoning and certain other consequences of external causes	bone fracture	#NULL!	Expertise
2011	20-29	20	Male	fracture	ORIF	Truma	Injury, poisoning and certain other consequences of external causes	bone fracture	#NULL!	Expertise
2011	20-29	20	Male	fracture	ORIF	Truma	Injury, poisoning and certain other consequences of external causes	bone fracture	#NULL!	Expertise
2012	20-29	20	Male	fracture	ORIF	Truma	Injury, poisoning and certain other consequences of external causes	bone fracture	#NULL!	#NULL!
2012	20-29	20	Male	fracture	ORIF	Truma	Injury, poisoning and certain other consequences of external causes	bone fracture	#NULL!	Expertise
2012	20-29	20	Male	fracture	ORIF	Truma	Injury, poisoning and certain other consequences of external causes	bone fracture	#NULL!	Expertise
2012	20-29	20	Male	fracture	ORIF	Truma	Injury, poisoning and certain other consequences of external causes	bone fracture	#NULL!	Expertise
2012	20-29	20	Male	fracture	ORIF	Truma	Injury, poisoning and certain other consequences of external causes	bone fracture	#NULL!	Expertise
2012	20-29	20	Male	fracture	ORIF	Truma	Injury, poisoning and certain other consequences of external causes	bone fracture	#NULL!	Expertise
2013	20-29	20	Male	fracture	ORIF	Truma	Injury, poisoning and certain other consequences of external causes	bone fracture	#NULL!	Expertise
2013	20-29	20	Male	fracture	ORIF	Truma	Injury, poisoning and certain other consequences of external causes	bone fracture	#NULL!	Expertise
2013	20-29	20	Male	fracture	ORIF	Truma	Injury, poisoning and certain other consequences of external causes	bone fracture	#NULL!	Expertise
2013	20-29	20	Male	fracture	ORIF	Truma	Injury, poisoning and certain other consequences of external causes	bone fracture	#NULL!	Expertise
2013	20-29	20	Male	fracture	ORIF	Truma	Injury, poisoning and certain other consequences of external causes	bone fracture	#NULL!	Expertise
2013	20-29	20	Male	fracture	ORIF	Truma	Injury, poisoning and certain other consequences of external causes	bone fracture	#NULL!	Expertise
2013	20-29	20	Male	fracture	ORIF	Truma	Injury, poisoning and certain other consequences of external causes	bone fracture	#NULL!	Expertise
2013	20-29	20	Male	fracture	ORIF	Truma	Injury, poisoning and certain other consequences of external causes	bone fracture	#NULL!	Expertise
2013	20-29	20	Male	fracture	ORIF	Truma	Injury, poisoning and certain other consequences of external causes	bone fracture	#NULL!	Expertise
2013	20-29	20	Male	fracture	ORIF	Truma	Injury, poisoning and certain other consequences of external causes	bone fracture	#NULL!	Expertise
2013	20-29	20	Male	fracture	ORIF	Truma	Injury, poisoning and certain other consequences of external causes	bone fracture	#NULL!	Expertise
2013	20-29	20	Male	fracture	ORIF	Truma	Injury, poisoning and certain other consequences of external causes	bone fracture	#NULL!	Expertise
2013	20-29	20	Male	fracture	ORIF	Truma	Injury, poisoning and certain other consequences of external causes	bone fracture	#NULL!	Expertise
2013	20-29	20	Male	fracture	ORIF	Truma	Injury, poisoning and certain other consequences of external causes	bone fracture	#NULL!	Expertise
2013	20-29	20	Male	fracture	ORIF	Truma	Injury, poisoning and certain other consequences of external causes	bone fracture	#NULL!	Expertise
2013	20-29	20	Male	fracture	ORIF	Truma	Injury, poisoning and certain other consequences of external causes	bone fracture	#NULL!	Expertise
2013	20-29	20	Male	fracture	ORIF	Truma	Injury, poisoning and certain other consequences of external causes	bone fracture	#NULL!	Expertise
2013	20-29	20	Male	fracture	ORIF	Truma	Injury, poisoning and certain other consequences of external causes	bone fracture	#NULL!	Expertise
2014	20-29	20	Male	fracture	ORIF	Truma	Injury, poisoning and certain other consequences of external causes	bone fracture	#NULL!	Expertise
2014	20-29	20	Male	fracture	ORIF	Truma	Injury, poisoning and certain other consequences of external causes	bone fracture	#NULL!	Expertise
2014	20-29	20	Male	fracture	ORIF	Truma	Injury, poisoning and certain other consequences of external causes	bone fracture	#NULL!	Expertise
2014	20-29	20	Male	fracture	ORIF	Truma	Injury, poisoning and certain other consequences of external causes	bone fracture	#NULL!	Expertise
2014	20-29	20	Male	fracture	ORIF	Truma	Injury, poisoning and certain other consequences of external causes	bone fracture	#NULL!	Expertise
2014	20-29	20	Male	fracture	ORIF	Truma	Injury, poisoning and certain other consequences of external causes	bone fracture	#NULL!	Expertise
2014	20-29	20	Male	fracture	ORIF	Truma	Injury, poisoning and certain other consequences of external causes	bone fracture	#NULL!	Expertise
2014	20-29	20	Male	fracture	ORIF	Truma	Injury, poisoning and certain other consequences of external causes	bone fracture	#NULL!	Expertise
2014	20-29	20	Male	fracture	ORIF	Truma	Injury, poisoning and certain other consequences of external causes	bone fracture	#NULL!	Expertise
2011	20-29	21	Male	fracture	ORIF	Truma	Injury, poisoning and certain other consequences of external causes	bone fracture	#NULL!	Expertise
2011	20-29	21	Male	fracture	ORIF	Truma	Injury, poisoning and certain other consequences of external causes	bone fracture	#NULL!	Expertise
2011	20-29	21	Male	fracture	ORIF	Truma	Injury, poisoning and certain other consequences of external causes	bone fracture	#NULL!	Expertise
2011	20-29	21	Male	fracture	ORIF	Truma	Injury, poisoning and certain other consequences of external causes	bone fracture	#NULL!	Expertise
2011	20-29	21	Male	fracture	ORIF	Truma	Injury, poisoning and certain other consequences of external causes	bone fracture	#NULL!	Expertise
2011	20-29	21	Male	fracture	ORIF	Truma	Injury, poisoning and certain other consequences of external causes	bone fracture	#NULL!	Expertise
2011	20-29	21	Male	fracture	ORIF	Truma	Injury, poisoning and certain other consequences of external causes	bone fracture	#NULL!	Expertise
2011	20-29	21	Male	fracture	ORIF	Truma	Injury, poisoning and certain other consequences of external causes	bone fracture	#NULL!	Expertise
2011	20-29	21	Male	fracture	ORIF	Truma	Injury, poisoning and certain other consequences of external causes	bone fracture	#NULL!	Expertise
2011	20-29	21	Male	fracture	ORIF	Truma	Injury, poisoning and certain other consequences of external causes	bone fracture	#NULL!	Expertise
2011	20-29	21	Male	fracture	ORIF	Truma	Injury, poisoning and certain other consequences of external causes	bone fracture	#NULL!	Expertise
2011	20-29	21	Male	fracture	ORIF	Truma	Injury, poisoning and certain other consequences of external causes	bone fracture	#NULL!	Expertise
2011	20-29	21	Male	fracture	ORIF	Truma	Injury, poisoning and certain other consequences of external causes	bone fracture	#NULL!	Expertise
2012	20-29	21	Male	fracture	ORIF	Truma	Injury, poisoning and certain other consequences of external causes	bone fracture	#NULL!	Expertise
2012	20-29	21	Male	fracture	ORIF	Truma	Injury, poisoning and certain other consequences of external causes	bone fracture	#NULL!	Expertise
2012	20-29	21	Male	fracture	ORIF	Truma	Injury, poisoning and certain other consequences of external causes	bone fracture	#NULL!	Expertise
2012	20-29	21	Male	fracture	ORIF	Truma	Injury, poisoning and certain other consequences of external causes	bone fracture	#NULL!	Expertise
2012	20-29	21	Male	fracture	ORIF	Truma	Injury, poisoning and certain other consequences of external causes	bone fracture	#NULL!	Expertise
2012	20-29	21	Male	fracture	ORIF	Truma	Injury, poisoning and certain other consequences of external causes	bone fracture	#NULL!	Expertise
2012	20-29	21	Male	fracture	ORIF	Truma	Injury, poisoning and certain other consequences of external causes	bone fracture	#NULL!	Expertise
2013	20-29	21	Male	fracture	ORIF	Truma	Injury, poisoning and certain other consequences of external causes	bone fracture	#NULL!	Expertise
2013	20-29	21	Male	fracture	ORIF	Truma	Injury, poisoning and certain other consequences of external causes	bone fracture	#NULL!	Expertise
2013	20-29	21	Male	fracture	ORIF	Truma	Injury, poisoning and certain other consequences of external causes	bone fracture	#NULL!	Expertise
2013	20-29	21	Male	fracture	ORIF	Truma	Injury, poisoning and certain other consequences of external causes	bone fracture	#NULL!	Expertise
2013	20-29	21	Male	fracture	ORIF	Truma	Injury, poisoning and certain other consequences of external causes	bone fracture	#NULL!	Expertise
2014	20-29	21	Male	fracture	ORIF	Truma	Injury, poisoning and certain other consequences of external causes	bone fracture	#NULL!	Expertise
2014	20-29	21	Male	fracture	ORIF	Truma	Injury, poisoning and certain other consequences of external causes	bone fracture	#NULL!	Expertise
2014	20-29	21	Male	fracture	ORIF	Truma	Injury, poisoning and certain other consequences of external causes	bone fracture	#NULL!	Expertise
2014	20-29	21	Male	fracture	ORIF	Truma	Injury, poisoning and certain other consequences of external causes	bone fracture	#NULL!	Expertise
2011	20-29	22	Male	fracture	ORIF	Truma	Injury, poisoning and certain other consequences of external causes	bone fracture	#NULL!	Expertise
2011	20-29	22	Male	fracture	ORIF	Truma	Injury, poisoning and certain other consequences of external causes	bone fracture	#NULL!	Expertise
2011	20-29	22	Male	fracture	ORIF	Truma	Injury, poisoning and certain other consequences of external causes	bone fracture	#NULL!	Expertise
2011	20-29	22	Male	fracture	ORIF	Truma	Injury, poisoning and certain other consequences of external causes	bone fracture	#NULL!	Expertise
2011	20-29	22	Male	fracture	ORIF	Truma	Injury, poisoning and certain other consequences of external causes	bone fracture	#NULL!	Expertise
2011	20-29	22	Male	fracture	ORIF	Truma	Injury, poisoning and certain other consequences of external causes	bone fracture	#NULL!	Expertise
2011	20-29	22	Male	fracture	ORIF	Truma	Injury, poisoning and certain other consequences of external causes	bone fracture	#NULL!	Expertise
2011	20-29	22	Male	fracture	ORIF	Truma	Injury, poisoning and certain other consequences of external causes	bone fracture	#NULL!	Expertise
2011	20-29	22	Male	fracture	ORIF	Truma	Injury, poisoning and certain other consequences of external causes	bone fracture	#NULL!	Expertise
2012	20-29	22	Male	fracture	ORIF	Truma	Injury, poisoning and certain other consequences of external causes	bone fracture	#NULL!	Expertise
2012	20-29	22	Male	fracture	ORIF	Truma	Injury, poisoning and certain other consequences of external causes	bone fracture	#NULL!	Expertise
2012	20-29	22	Male	fracture	ORIF	Truma	Injury, poisoning and certain other consequences of external causes	bone fracture	#NULL!	Expertise
2012	20-29	22	Male	fracture	ORIF	Truma	Injury, poisoning and certain other consequences of external causes	bone fracture	#NULL!	Expertise
2012	20-29	22	Male	fracture	ORIF	Truma	Injury, poisoning and certain other consequences of external causes	bone fracture	#NULL!	Expertise
2012	20-29	22	Male	fracture	ORIF	Truma	Injury, poisoning and certain other consequences of external causes	bone fracture	#NULL!	Expertise
2012	20-29	22	Male	fracture	ORIF	Truma	Injury, poisoning and certain other consequences of external causes	bone fracture	#NULL!	Expertise
2012	20-29	22	Male	fracture	ORIF	Truma	Injury, poisoning and certain other consequences of external causes	bone fracture	#NULL!	Expertise
2012	20-29	22	Male	fracture	ORIF	Truma	Injury, poisoning and certain other consequences of external causes	bone fracture	#NULL!	Expertise
2012	20-29	22	Male	fracture	ORIF	Truma	Injury, poisoning and certain other consequences of external causes	bone fracture	#NULL!	Expertise
2012	20-29	22	Male	fracture	ORIF	Truma	Injury, poisoning and certain other consequences of external causes	bone fracture	#NULL!	Expertise
2012	20-29	22	Male	fracture	ORIF	Truma	Injury, poisoning and certain other consequences of external causes	bone fracture	#NULL!	Expertise
2013	20-29	22	Male	fracture	ORIF	Truma	Injury, poisoning and certain other consequences of external causes	bone fracture	#NULL!	Expertise
2013	20-29	22	Male	fracture	ORIF	Truma	Injury, poisoning and certain other consequences of external causes	bone fracture	#NULL!	Expertise
2013	20-29	22	Male	fracture	ORIF	Truma	Injury, poisoning and certain other consequences of external causes	bone fracture	#NULL!	Expertise
2013	20-29	22	Male	fracture	ORIF	Truma	Injury, poisoning and certain other consequences of external causes	bone fracture	#NULL!	Expertise
2013	20-29	22	Male	fracture	ORIF	Truma	Injury, poisoning and certain other consequences of external causes	bone fracture	#NULL!	Expertise
2013	20-29	22	Male	fracture	ORIF	Truma	Injury, poisoning and certain other consequences of external causes	bone fracture	#NULL!	Expertise
2013	20-29	22	Male	fracture	ORIF	Truma	Injury, poisoning and certain other consequences of external causes	bone fracture	#NULL!	Expertise
2013	20-29	22	Male	fracture	ORIF	Truma	Injury, poisoning and certain other consequences of external causes	bone fracture	#NULL!	Expertise
2014	20-29	22	Male	fracture	ORIF	Truma	Injury, poisoning and certain other consequences of external causes	bone fracture	#NULL!	Expertise
2014	20-29	22	Male	fracture	ORIF	Truma	Injury, poisoning and certain other consequences of external causes	bone fracture	#NULL!	Expertise
2014	20-29	22	Male	fracture	ORIF	Truma	Injury, poisoning and certain other consequences of external causes	bone fracture	#NULL!	Expertise
2014	20-29	22	Male	fracture	ORIF	Truma	Injury, poisoning and certain other consequences of external causes	bone fracture	#NULL!	Expertise
2014	20-29	22	Male	fracture	ORIF	Truma	Injury, poisoning and certain other consequences of external causes	bone fracture	#NULL!	Expertise
2014	20-29	22	Male	fracture	ORIF	Truma	Injury, poisoning and certain other consequences of external causes	bone fracture	#NULL!	Expertise
2014	20-29	22	Male	fracture	ORIF	Truma	Injury, poisoning and certain other consequences of external causes	bone fracture	#NULL!	Expertise
2014	20-29	22	Male	fracture	ORIF	Truma	Injury, poisoning and certain other consequences of external causes	bone fracture	#NULL!	Expertise
2011	20-29	23	Male	fracture	ORIF	Truma	Injury, poisoning and certain other consequences of external causes	bone fracture	#NULL!	Expertise
2011	20-29	23	Male	fracture	ORIF	Truma	Injury, poisoning and certain other consequences of external causes	bone fracture	#NULL!	Expertise
2011	20-29	23	Male	fracture	ORIF	Truma	Injury, poisoning and certain other consequences of external causes	bone fracture	#NULL!	Expertise
2011	20-29	23	Male	fracture	ORIF	Truma	Injury, poisoning and certain other consequences of external causes	bone fracture	#NULL!	Expertise
2011	20-29	23	Male	fracture	ORIF	Truma	Injury, poisoning and certain other consequences of external causes	bone fracture	#NULL!	Expertise
2011	20-29	23	Male	fracture	ORIF	Truma	Injury, poisoning and certain other consequences of external causes	bone fracture	#NULL!	Expertise
2011	20-29	23	Male	fracture	ORIF	Truma	Injury, poisoning and certain other consequences of external causes	bone fracture	#NULL!	Expertise
2011	20-29	23	Male	fracture	ORIF	Truma	Injury, poisoning and certain other consequences of external causes	bone fracture	#NULL!	Expertise
2011	20-29	23	Male	fracture	ORIF	Truma	External causes of morbidity and mortality	bone fracture	#NULL!	Expertise	ORIF
2011	20-29	23	Male	fracture	ORIF	Truma	Injury, poisoning and certain other consequences of external causes	bone fracture	#NULL!	Expertise	ORIF
2012	20-29	23	Male	fracture	ORIF	Truma	Injury, poisoning and certain other consequences of external causes	bone fracture	#NULL!	Expertise
2012	20-29	23	Male	fracture	ORIF	Truma	Injury, poisoning and certain other consequences of external causes	bone fracture	#NULL!	Expertise
2012	20-29	23	Male	fracture	ORIF	Truma	Injury, poisoning and certain other consequences of external causes	bone fracture	#NULL!	Expertise
2012	20-29	23	Male	fracture	ORIF	Truma	Injury, poisoning and certain other consequences of external causes	bone fracture	#NULL!	Expertise
2012	20-29	23	Male	fracture	ORIF	Truma	Injury, poisoning and certain other consequences of external causes	bone fracture	#NULL!	Expertise
2012	20-29	23	Male	fracture	ORIF	Truma	Injury, poisoning and certain other consequences of external causes	bone fracture	#NULL!	Expertise
2012	20-29	23	Male	fracture	ORIF	Truma	Injury, poisoning and certain other consequences of external causes	bone fracture	#NULL!	Expertise
2012	20-29	23	Male	fracture	ORIF	Truma	Injury, poisoning and certain other consequences of external causes	bone fracture	#NULL!	Expertise
2012	20-29	23	Male	fracture	ORIF	Truma	Injury, poisoning and certain other consequences of external causes	bone fracture	#NULL!	Expertise
2013	20-29	23	Male	fracture	ORIF	Truma	Injury, poisoning and certain other consequences of external causes	bone fracture	#NULL!	Expertise
2013	20-29	23	Male	fracture	ORIF	Truma	Injury, poisoning and certain other consequences of external causes	bone fracture	#NULL!	Expertise
2013	20-29	23	Male	fracture	ORIF	Truma	Injury, poisoning and certain other consequences of external causes	bone fracture	#NULL!	Expertise
2013	20-29	23	Male	fracture	ORIF	Truma	Injury, poisoning and certain other consequences of external causes	bone fracture	#NULL!	Expertise
2013	20-29	23	Male	fracture	ORIF	Truma	Injury, poisoning and certain other consequences of external causes	bone fracture	#NULL!	Expertise
2013	20-29	23	Male	fracture	ORIF	Truma	Injury, poisoning and certain other consequences of external causes	bone fracture	#NULL!	Expertise
2013	20-29	23	Male	fracture	ORIF	Truma	Injury, poisoning and certain other consequences of external causes	bone fracture	#NULL!	Expertise
2013	20-29	23	Male	fracture	ORIF	Truma	Injury, poisoning and certain other consequences of external causes	bone fracture	#NULL!	Expertise
2014	20-29	23	Male	fracture	ORIF	Truma	Injury, poisoning and certain other consequences of external causes	bone fracture	#NULL!	Expertise
2014	20-29	23	Male	fracture	ORIF	Truma	Injury, poisoning and certain other consequences of external causes	bone fracture	#NULL!	Expertise
2014	20-29	23	Male	fracture	ORIF	Truma	Injury, poisoning and certain other consequences of external causes	bone fracture	#NULL!	Expertise
2014	20-29	23	Male	fracture	ORIF	Truma	Injury, poisoning and certain other consequences of external causes	bone fracture	#NULL!	Expertise
2014	20-29	23	Male	fracture	ORIF	Truma	Injury, poisoning and certain other consequences of external causes	bone fracture	#NULL!	Expertise
2014	20-29	23	Male	fracture	ORIF	Truma	Injury, poisoning and certain other consequences of external causes	bone fracture	#NULL!	Expertise
2014	20-29	23	Male	fracture	ORIF	Truma	Injury, poisoning and certain other consequences of external causes	bone fracture	#NULL!	Expertise
2014	20-29	23	Male	fracture	ORIF	Truma	Injury, poisoning and certain other consequences of external causes	bone fracture	#NULL!	Expertise
2014	20-29	23	Male	fracture	ORIF	Truma	Injury, poisoning and certain other consequences of external causes	bone fracture	#NULL!	Expertise
2014	20-29	23	Male	fracture	ORIF	Truma	Injury, poisoning and certain other consequences of external causes	bone fracture	#NULL!	Expertise
2012	20-29	24	Male	fracture	ORIF	Truma	Injury, poisoning and certain other consequences of external causes	bone fracture	#NULL!	Expertise
2012	20-29	24	Male	fracture	ORIF	Truma	Injury, poisoning and certain other consequences of external causes	bone fracture	#NULL!	Expertise
2012	20-29	24	Male	fracture	ORIF	Truma	Injury, poisoning and certain other consequences of external causes	bone fracture	#NULL!	Expertise
2012	20-29	24	Male	fracture	ORIF	Truma	Injury, poisoning and certain other consequences of external causes	bone fracture	#NULL!	Expertise
2012	20-29	24	Male	fracture	ORIF	Truma	Injury, poisoning and certain other consequences of external causes	bone fracture	#NULL!	Expertise
2012	20-29	24	Male	fracture	ORIF	Truma	Injury, poisoning and certain other consequences of external causes	bone fracture	#NULL!	Expertise
2012	20-29	24	Male	fracture	ORIF	Truma	Injury, poisoning and certain other consequences of external causes	bone fracture	#NULL!	Expertise
2013	20-29	24	Male	fracture	ORIF	Truma	Injury, poisoning and certain other consequences of external causes	bone fracture	#NULL!	Expertise
2013	20-29	24	Male	fracture	ORIF	Truma	Injury, poisoning and certain other consequences of external causes	bone fracture	#NULL!	Expertise
2013	20-29	24	Male	fracture	ORIF	Truma	Injury, poisoning and certain other consequences of external causes	bone fracture	#NULL!	Expertise
2013	20-29	24	Male	fracture	ORIF	Truma	Injury, poisoning and certain other consequences of external causes	bone fracture	#NULL!	Expertise
2013	20-29	24	Male	fracture	ORIF	Truma	Injury, poisoning and certain other consequences of external causes	bone fracture	#NULL!	Expertise
2013	20-29	24	Male	fracture	ORIF	Truma	Injury, poisoning and certain other consequences of external causes	bone fracture	#NULL!	Expertise
2013	20-29	24	Male	fracture	ORIF	Truma	Injury, poisoning and certain other consequences of external causes	bone fracture	#NULL!	Expertise
2014	20-29	24	Male	fracture	ORIF	Truma	Injury, poisoning and certain other consequences of external causes	bone fracture	#NULL!	Expertise
2014	20-29	24	Male	fracture	ORIF	Truma	Injury, poisoning and certain other consequences of external causes	bone fracture	#NULL!	Expertise
2014	20-29	24	Male	fracture	ORIF	Truma	Injury, poisoning and certain other consequences of external causes	bone fracture	#NULL!	Expertise
2014	20-29	24	Male	fracture	ORIF	Truma	Injury, poisoning and certain other consequences of external causes	bone fracture	#NULL!	Expertise
2014	20-29	24	Male	fracture	ORIF	Truma	Injury, poisoning and certain other consequences of external causes	bone fracture	#NULL!	Expertise
2014	20-29	24	Male	fracture	ORIF	Truma	Injury, poisoning and certain other consequences of external causes	bone fracture	#NULL!	Expertise
2014	20-29	24	Male	fracture	ORIF	Truma	Injury, poisoning and certain other consequences of external causes	bone fracture	#NULL!	Expertise
2014	20-29	24	Male	fracture	ORIF	Truma	Injury, poisoning and certain other consequences of external causes	bone fracture	#NULL!	Expertise
2012	20-29	25	Male	fracture	ORIF	Truma	Injury, poisoning and certain other consequences of external causes	bone fracture	#NULL!	Expertise
2012	20-29	25	Male	fracture	ORIF	Truma	Injury, poisoning and certain other consequences of external causes	bone fracture	#NULL!	Expertise
2012	20-29	25	Male	fracture	ORIF	Truma	Injury, poisoning and certain other consequences of external causes	bone fracture	#NULL!	Expertise
2012	20-29	25	Male	fracture	ORIF	Truma	Injury, poisoning and certain other consequences of external causes	bone fracture	#NULL!	Expertise
2012	20-29	25	Male	fracture	ORIF	Truma	Injury, poisoning and certain other consequences of external causes	bone fracture	#NULL!	Expertise
2012	20-29	25	Male	fracture	ORIF	Truma	Injury, poisoning and certain other consequences of external causes	bone fracture	#NULL!	Expertise
2012	20-29	25	Male	fracture	ORIF	Truma	Injury, poisoning and certain other consequences of external causes	bone fracture	#NULL!	Expertise
2012	20-29	25	Male	fracture	ORIF	Truma	Injury, poisoning and certain other consequences of external causes	bone fracture	#NULL!	Expertise
2012	20-29	25	Male	fracture	ORIF	Truma	Injury, poisoning and certain other consequences of external causes	bone fracture	#NULL!	Expertise
2012	20-29	25	Male	fracture	ORIF	Truma	Injury, poisoning and certain other consequences of external causes	bone fracture	#NULL!	Expertise
2012	20-29	25	Male	fracture	ORIF	Truma	Injury, poisoning and certain other consequences of external causes	bone fracture	#NULL!	Expertise
2012	20-29	25	Male	fracture	ORIF	Truma	Injury, poisoning and certain other consequences of external causes	bone fracture	#NULL!	Expertise
2013	20-29	25	Male	fracture	ORIF	Truma	Injury, poisoning and certain other consequences of external causes	bone fracture	#NULL!	Expertise
2013	20-29	25	Male	fracture	ORIF	Truma	Injury, poisoning and certain other consequences of external causes	bone fracture	#NULL!	Expertise
2013	20-29	25	Male	fracture	ORIF	Truma	Injury, poisoning and certain other consequences of external causes	bone fracture	#NULL!	Expertise
2013	20-29	25	Male	fracture	ORIF	Truma	Injury, poisoning and certain other consequences of external causes	bone fracture	#NULL!	Expertise
2013	20-29	25	Male	fracture	ORIF	Truma	Injury, poisoning and certain other consequences of external causes	bone fracture	#NULL!	Expertise
2013	20-29	25	Male	fracture	ORIF	Truma	Injury, poisoning and certain other consequences of external causes	bone fracture	#NULL!	Expertise
2013	20-29	25	Male	fracture	ORIF	Truma	Injury, poisoning and certain other consequences of external causes	bone fracture	#NULL!	Expertise
2013	20-29	25	Male	fracture	ORIF	Truma	Injury, poisoning and certain other consequences of external causes	bone fracture	#NULL!	Expertise
2013	20-29	25	Male	fracture	ORIF	Truma	Injury, poisoning and certain other consequences of external causes	bone fracture	#NULL!	Expertise
2013	20-29	25	Male	fracture	ORIF	Truma	Injury, poisoning and certain other consequences of external causes	bone fracture	#NULL!	Expertise
2013	20-29	25	Male	fracture	ORIF	Truma	Injury, poisoning and certain other consequences of external causes	bone fracture	#NULL!	Expertise
2013	20-29	25	Male	fracture	ORIF	Truma	Injury, poisoning and certain other consequences of external causes	bone fracture	#NULL!	Expertise
2013	20-29	25	Male	fracture	ORIF	Truma	Injury, poisoning and certain other consequences of external causes	bone fracture	#NULL!	Expertise
2013	20-29	25	Male	fracture	ORIF	Truma	Injury, poisoning and certain other consequences of external causes	bone fracture	#NULL!	Expertise
2013	20-29	25	Male	fracture	ORIF	Truma	Injury, poisoning and certain other consequences of external causes	bone fracture	#NULL!	Expertise
2014	20-29	25	Male	fracture	ORIF	Truma	Injury, poisoning and certain other consequences of external causes	bone fracture	#NULL!	Expertise
2014	20-29	25	Male	fracture	ORIF	Truma	Injury, poisoning and certain other consequences of external causes	bone fracture	#NULL!	Expertise
2014	20-29	25	Male	fracture	ORIF	Truma	Injury, poisoning and certain other consequences of external causes	bone fracture	#NULL!	Expertise
2014	20-29	25	Male	fracture	ORIF	Truma	Injury, poisoning and certain other consequences of external causes	bone fracture	#NULL!	Expertise
2014	20-29	25	Male	fracture	ORIF	Truma	Injury, poisoning and certain other consequences of external causes	bone fracture	#NULL!	Expertise
2014	20-29	25	Male	fracture	ORIF	Truma	Injury, poisoning and certain other consequences of external causes	bone fracture	#NULL!	Expertise
2014	20-29	25	Male	fracture	ORIF	Truma	Injury, poisoning and certain other consequences of external causes	bone fracture	#NULL!	Expertise
2014	20-29	25	Male	fracture	ORIF	Truma	Injury, poisoning and certain other consequences of external causes	bone fracture	#NULL!	Expertise
2014	20-29	25	Male	fracture	ORIF	Truma	Injury, poisoning and certain other consequences of external causes	bone fracture	#NULL!	Expertise
2014	20-29	25	Male	fracture	ORIF	Truma	Injury, poisoning and certain other consequences of external causes	bone fracture	#NULL!	Expertise
2014	20-29	25	Male	fracture	ORIF	Truma	Injury, poisoning and certain other consequences of external causes	bone fracture	#NULL!	Expertise
2014	20-29	25	Male	fracture	ORIF	Truma	Injury, poisoning and certain other consequences of external causes	bone fracture	#NULL!	Expertise
2014	20-29	25	Male	fracture	ORIF	Truma	Injury, poisoning and certain other consequences of external causes	bone fracture	#NULL!	Expertise
2014	20-29	25	Male	fracture	ORIF	Truma	Injury, poisoning and certain other consequences of external causes	bone fracture	#NULL!	Expertise
2014	20-29	25	Male	fracture	ORIF	Truma	Injury, poisoning and certain other consequences of external causes	bone fracture	#NULL!	Expertise
2014	20-29	25	Male	fracture	ORIF	Truma	Injury, poisoning and certain other consequences of external causes	bone fracture	#NULL!	Expertise
2014	20-29	25	Male	fracture	ORIF	Truma	Injury, poisoning and certain other consequences of external causes	bone fracture	#NULL!	Expertise
2014	20-29	25	Male	fracture	ORIF	Truma	Injury, poisoning and certain other consequences of external causes	bone fracture	#NULL!	Expertise
2012	20-29	26	Male	fracture	ORIF	Truma	Injury, poisoning and certain other consequences of external causes	bone fracture	#NULL!	Expertise
2012	20-29	26	Male	fracture	ORIF	Truma	Injury, poisoning and certain other consequences of external causes	bone fracture	#NULL!	Expertise
2012	20-29	26	Male	fracture	ORIF	Truma	Injury, poisoning and certain other consequences of external causes	bone fracture	#NULL!	Expertise
2012	20-29	26	Male	fracture	ORIF	Truma	Injury, poisoning and certain other consequences of external causes	bone fracture	#NULL!	Expertise
2012	20-29	26	Male	fracture	ORIF	Truma	Injury, poisoning and certain other consequences of external causes	bone fracture	#NULL!	Expertise
2012	20-29	26	Male	fracture	ORIF	Truma	Injury, poisoning and certain other consequences of external causes	bone fracture	#NULL!	Expertise
2012	20-29	26	Male	fracture	ORIF	Truma	Injury, poisoning and certain other consequences of external causes	bone fracture	#NULL!	Expertise
2012	20-29	26	Male	fracture	ORIF	Truma	Injury, poisoning and certain other consequences of external causes	bone fracture	#NULL!	Expertise	ORIF
2012	20-29	26	Male	fracture	ORIF	Truma	Injury, poisoning and certain other consequences of external causes	bone fracture	#NULL!	Expertise	ORIF
2013	20-29	26	Male	fracture	ORIF	Truma	Injury, poisoning and certain other consequences of external causes	bone fracture	#NULL!	Expertise
2013	20-29	26	Male	fracture	ORIF	Truma	Injury, poisoning and certain other consequences of external causes	bone fracture	#NULL!	Expertise
2013	20-29	26	Male	fracture	ORIF	Truma	Injury, poisoning and certain other consequences of external causes	bone fracture	#NULL!	Expertise
2013	20-29	26	Male	fracture	ORIF	Truma	Injury, poisoning and certain other consequences of external causes	bone fracture	#NULL!	Expertise
2013	20-29	26	Male	fracture	ORIF	Truma	Injury, poisoning and certain other consequences of external causes	bone fracture	#NULL!	Expertise
2013	20-29	26	Male	fracture	ORIF	Truma	Injury, poisoning and certain other consequences of external causes	bone fracture	#NULL!	Expertise
2013	20-29	26	Male	fracture	ORIF	Truma	Injury, poisoning and certain other consequences of external causes	bone fracture	#NULL!	Expertise
2013	20-29	26	Male	fracture	ORIF	Truma	Injury, poisoning and certain other consequences of external causes	bone fracture	#NULL!	Expertise
2014	20-29	26	Male	fracture	ORIF	Truma	Injury, poisoning and certain other consequences of external causes	bone fracture	#NULL!	Expertise
2014	20-29	26	Male	fracture	ORIF	Truma	Injury, poisoning and certain other consequences of external causes	bone fracture	#NULL!	Expertise
2013	20-29	27	Male	fracture	ORIF	Truma	Injury, poisoning and certain other consequences of external causes	bone fracture	#NULL!	Expertise
2013	20-29	27	Male	fracture	ORIF	Truma	Injury, poisoning and certain other consequences of external causes	bone fracture	#NULL!	Expertise
2013	20-29	27	Male	fracture	ORIF	Truma	Injury, poisoning and certain other consequences of external causes	bone fracture	#NULL!	Expertise
2013	20-29	27	Male	fracture	ORIF	Truma	Injury, poisoning and certain other consequences of external causes	bone fracture	#NULL!	Expertise
2013	20-29	27	Male	fracture	ORIF	Truma	Injury, poisoning and certain other consequences of external causes	bone fracture	#NULL!	Expertise
2013	20-29	27	Male	fracture	ORIF	Truma	Injury, poisoning and certain other consequences of external causes	bone fracture	#NULL!	Expertise
2013	20-29	27	Male	fracture	ORIF	Truma	Injury, poisoning and certain other consequences of external causes	bone fracture	#NULL!	Expertise
2013	20-29	27	Male	fracture	ORIF	Truma	Injury, poisoning and certain other consequences of external causes	bone fracture	#NULL!	Expertise
2013	20-29	27	Male	fracture	ORIF	Truma	Injury, poisoning and certain other consequences of external causes	bone fracture	#NULL!	Expertise
2013	20-29	27	Male	fracture	ORIF	Truma	Injury, poisoning and certain other consequences of external causes	bone fracture	#NULL!	Expertise
2014	20-29	27	Male	fracture	ORIF	Truma	Injury, poisoning and certain other consequences of external causes	bone fracture	#NULL!	Expertise
2014	20-29	27	Male	fracture	ORIF	Truma	Injury, poisoning and certain other consequences of external causes	bone fracture	#NULL!	Expertise
2014	20-29	27	Male	fracture	ORIF	Truma	Injury, poisoning and certain other consequences of external causes	bone fracture	#NULL!	Expertise
2014	20-29	27	Male	fracture	ORIF	Truma	Injury, poisoning and certain other consequences of external causes	bone fracture	#NULL!	Expertise
2014	20-29	27	Male	fracture	ORIF	Truma	Injury, poisoning and certain other consequences of external causes	bone fracture	#NULL!	Expertise
2014	20-29	27	Male	fracture	ORIF	Truma	Injury, poisoning and certain other consequences of external causes	bone fracture	#NULL!	Expertise
2014	20-29	27	Male	fracture	ORIF	Truma	Injury, poisoning and certain other consequences of external causes	bone fracture	#NULL!	Expertise
2014	20-29	27	Male	fracture	ORIF	Truma	Injury, poisoning and certain other consequences of external causes	bone fracture	#NULL!	Expertise
2014	20-29	27	Male	fracture	ORIF	Truma	Injury, poisoning and certain other consequences of external causes	bone fracture	#NULL!	Expertise
2014	20-29	27	Male	fracture	ORIF	Truma	Injury, poisoning and certain other consequences of external causes	bone fracture	#NULL!	Expertise
2014	20-29	27	Male	fracture	ORIF	Truma	Injury, poisoning and certain other consequences of external causes	bone fracture	#NULL!	Expertise
2014	20-29	27	Male	fracture	ORIF	Truma	Injury, poisoning and certain other consequences of external causes	bone fracture	#NULL!	Expertise
2014	20-29	27	Male	fracture	ORIF	Truma	Injury, poisoning and certain other consequences of external causes	bone fracture	#NULL!	Expertise
2014	20-29	27	Male	fracture	ORIF	Truma	Injury, poisoning and certain other consequences of external causes	bone fracture	#NULL!	Expertise
2014	20-29	27	Male	fracture	ORIF	Truma	Injury, poisoning and certain other consequences of external causes	bone fracture	#NULL!	Expertise
2013	20-29	28	Male	fracture	ORIF	Truma	Injury, poisoning and certain other consequences of external causes	bone fracture	#NULL!	Expertise
2013	20-29	28	Male	fracture	ORIF	Truma	Injury, poisoning and certain other consequences of external causes	bone fracture	#NULL!	Expertise	ORIF
2013	20-29	28	Male	fracture	ORIF	Truma	Injury, poisoning and certain other consequences of external causes	bone fracture	#NULL!	Expertise	ORIF
2014	20-29	28	Male	fracture	ORIF	Truma	Injury, poisoning and certain other consequences of external causes	bone fracture	#NULL!	Expertise
2014	20-29	28	Male	fracture	ORIF	Truma	Injury, poisoning and certain other consequences of external causes	bone fracture	#NULL!	Expertise	ORIF
2014	20-29	28	Male	fracture	ORIF	Truma	Injury, poisoning and certain other consequences of external causes	bone fracture	#NULL!	Expertise	ORIF
2011	30-39	30	Male	fracture	ORIF	Truma	Injury, poisoning and certain other consequences of external causes	bone fracture	#NULL!	#NULL!
2011	30-39	30	Male	fracture	ORIF	Truma	Injury, poisoning and certain other consequences of external causes	bone fracture	#NULL!	#NULL!
2011	30-39	30	Male	fracture	ORIF	Truma	Injury, poisoning and certain other consequences of external causes	bone fracture	#NULL!	#NULL!
2011	30-39	30	Male	fracture	ORIF	Truma	Injury, poisoning and certain other consequences of external causes	bone fracture	#NULL!	#NULL!
2011	30-39	30	Male	fracture	ORIF	Truma	Injury, poisoning and certain other consequences of external causes	bone fracture	#NULL!	#NULL!
2011	30-39	30	Male	fracture	ORIF	Truma	Injury, poisoning and certain other consequences of external causes	bone fracture	#NULL!	Expertise
2011	30-39	30	Male	fracture	ORIF	Truma	Injury, poisoning and certain other consequences of external causes	bone fracture	#NULL!	Expertise
2011	30-39	30	Male	fracture	ORIF	Truma	Injury, poisoning and certain other consequences of external causes	bone fracture	#NULL!	Expertise
2011	30-39	30	Male	fracture	ORIF	Truma	Injury, poisoning and certain other consequences of external causes	bone fracture	#NULL!	Expertise
2011	30-39	30	Male	fracture	ORIF	Truma	Injury, poisoning and certain other consequences of external causes	bone fracture	#NULL!	Expertise
2011	30-39	30	Male	fracture	ORIF	Truma	Injury, poisoning and certain other consequences of external causes	bone fracture	#NULL!	Expertise
2011	30-39	30	Male	fracture	ORIF	Truma	Injury, poisoning and certain other consequences of external causes	bone fracture	#NULL!	Expertise
2011	30-39	30	Male	fracture	ORIF	Truma	Injury, poisoning and certain other consequences of external causes	bone fracture	#NULL!	Expertise
2012	30-39	30	Male	fracture	ORIF	Truma	Injury, poisoning and certain other consequences of external causes	bone fracture	#NULL!	#NULL!
2012	30-39	30	Male	fracture	ORIF	Truma	Injury, poisoning and certain other consequences of external causes	bone fracture	#NULL!	#NULL!
2012	30-39	39	Male	fracture	ORIF	Truma	Injury, poisoning and certain other consequences of external causes	bone fracture	#NULL!	Expertise
2012	30-39	39	Male	fracture	ORIF	Truma	Injury, poisoning and certain other consequences of external causes	bone fracture	#NULL!	Expertise
2012	30-39	39	Male	fracture	ORIF	Truma	Injury, poisoning and certain other consequences of external causes	bone fracture	#NULL!	Expertise
2012	30-39	38	Male	fracture	ORIF	Truma	Injury, poisoning and certain other consequences of external causes	bone fracture	#NULL!	Expertise
2012	30-39	30	Male	fracture	ORIF	Truma	Injury, poisoning and certain other consequences of external causes	bone fracture	#NULL!	Expertise
2012	30-39	30	Male	fracture	ORIF	Truma	Injury, poisoning and certain other consequences of external causes	bone fracture	#NULL!	Expertise
2012	30-39	30	Male	fracture	ORIF	Truma	Injury, poisoning and certain other consequences of external causes	bone fracture	#NULL!	Expertise
2013	30-39	30	Male	fracture	ORIF	Truma	Injury, poisoning and certain other consequences of external causes	bone fracture	#NULL!	Expertise
2013	30-39	30	Male	fracture	ORIF	Truma	Injury, poisoning and certain other consequences of external causes	bone fracture	#NULL!	Expertise
2013	30-39	30	Male	fracture	ORIF	Truma	Injury, poisoning and certain other consequences of external causes	bone fracture	#NULL!	Expertise
2013	30-39	30	Male	fracture	ORIF	Truma	Injury, poisoning and certain other consequences of external causes	bone fracture	#NULL!	Expertise
2013	30-39	30	Male	fracture	ORIF	Truma	Injury, poisoning and certain other consequences of external causes	bone fracture	#NULL!	Expertise
2013	30-39	30	Male	fracture	ORIF	Truma	Injury, poisoning and certain other consequences of external causes	bone fracture	#NULL!	Expertise
2013	30-39	30	Male	fracture	ORIF	Truma	Injury, poisoning and certain other consequences of external causes	bone fracture	#NULL!	Expertise
2013	30-39	30	Male	fracture	ORIF	Truma	Injury, poisoning and certain other consequences of external causes	bone fracture	#NULL!	Expertise
2013	30-39	30	Male	fracture	ORIF	Truma	Injury, poisoning and certain other consequences of external causes	bone fracture	#NULL!	Expertise
2013	30-39	30	Male	fracture	ORIF	Truma	Injury, poisoning and certain other consequences of external causes	bone fracture	#NULL!	Expertise
2013	30-39	30	Male	fracture	ORIF	Truma	Injury, poisoning and certain other consequences of external causes	bone fracture	#NULL!	Expertise
2013	30-39	30	Male	fracture	ORIF	Truma	Injury, poisoning and certain other consequences of external causes	bone fracture	#NULL!	Expertise
2013	30-39	30	Male	fracture	ORIF	Truma	Injury, poisoning and certain other consequences of external causes	bone fracture	#NULL!	Expertise
2014	30-39	30	Male	fracture	ORIF	Truma	Injury, poisoning and certain other consequences of external causes	bone fracture	#NULL!	Expertise
2014	30-39	33	Male	fracture	ORIF	Truma	Injury, poisoning and certain other consequences of external causes	bone fracture	#NULL!	Expertise
2014	30-39	30	Male	fracture	ORIF	Truma	Injury, poisoning and certain other consequences of external causes	bone fracture	#NULL!	Expertise
2011	30-39	36	Male	fracture	ORIF	Truma	Injury, poisoning and certain other consequences of external causes	bone fracture	#NULL!	Expertise
2011	30-39	31	Male	fracture	ORIF	Truma	Injury, poisoning and certain other consequences of external causes	bone fracture	#NULL!	Expertise
2011	30-39	31	Male	fracture	ORIF	Truma	Injury, poisoning and certain other consequences of external causes	bone fracture	#NULL!	Expertise
2011	30-39	31	Male	fracture	ORIF	Truma	Injury, poisoning and certain other consequences of external causes	bone fracture	#NULL!	Expertise
2011	30-39	31	Male	fracture	ORIF	Truma	Injury, poisoning and certain other consequences of external causes	bone fracture	#NULL!	Expertise
2011	30-39	31	Male	fracture	ORIF	Truma	Injury, poisoning and certain other consequences of external causes	bone fracture	#NULL!	Expertise
2012	30-39	31	Male	fracture	ORIF	Truma	Injury, poisoning and certain other consequences of external causes	bone fracture	#NULL!	Expertise
2012	30-39	31	Male	fracture	ORIF	Truma	Injury, poisoning and certain other consequences of external causes	bone fracture	#NULL!	Expertise
2013	30-39	34	Male	fracture	ORIF	Truma	Injury, poisoning and certain other consequences of external causes	bone fracture	#NULL!	Expertise
2013	30-39	31	Male	fracture	ORIF	Truma	Injury, poisoning and certain other consequences of external causes	bone fracture	#NULL!	Expertise
2014	30-39	31	Male	fracture	ORIF	Truma	Injury, poisoning and certain other consequences of external causes	bone fracture	#NULL!	Expertise
2014	30-39	31	Male	fracture	ORIF	Truma	Injury, poisoning and certain other consequences of external causes	bone fracture	#NULL!	Expertise
2014	30-39	31	Male	fracture	ORIF	Truma	Injury, poisoning and certain other consequences of external causes	bone fracture	#NULL!	Expertise
2014	30-39	31	Male	fracture	ORIF	Truma	Injury, poisoning and certain other consequences of external causes	bone fracture	#NULL!	Expertise
2014	30-39	31	Male	fracture	ORIF	Truma	Injury, poisoning and certain other consequences of external causes	bone fracture	#NULL!	Expertise
2014	30-39	31	Male	fracture	ORIF	Truma	Injury, poisoning and certain other consequences of external causes	bone fracture	#NULL!	Expertise
2011	30-39	32	Male	fracture	ORIF	Truma	Injury, poisoning and certain other consequences of external causes	bone fracture	#NULL!	Expertise
2011	30-39	32	Male	fracture	ORIF	Truma	Injury, poisoning and certain other consequences of external causes	bone fracture	#NULL!	Expertise
2011	30-39	36	Male	fracture	ORIF	Truma	Injury, poisoning and certain other consequences of external causes	bone fracture	#NULL!	Expertise
2011	30-39	32	Male	fracture	ORIF	Truma	Injury, poisoning and certain other consequences of external causes	bone fracture	#NULL!	Expertise
2011	30-39	36	Male	fracture	ORIF	Truma	Injury, poisoning and certain other consequences of external causes	bone fracture	#NULL!	Expertise
2011	30-39	36	Male	fracture	ORIF	Truma	Injury, poisoning and certain other consequences of external causes	bone fracture	#NULL!	Expertise
2011	30-39	36	Male	fracture	ORIF	Truma	Injury, poisoning and certain other consequences of external causes	bone fracture	#NULL!	Expertise
2011	30-39	36	Male	fracture	ORIF	Truma	Injury, poisoning and certain other consequences of external causes	bone fracture	#NULL!	Expertise
2011	30-39	32	Male	fracture	ORIF	Truma	Injury, poisoning and certain other consequences of external causes	bone fracture	#NULL!	Expertise
2011	30-39	32	Male	fracture	ORIF	Truma	Injury, poisoning and certain other consequences of external causes	bone fracture	#NULL!	Expertise
2012	30-39	32	Male	fracture	ORIF	Truma	Injury, poisoning and certain other consequences of external causes	bone fracture	#NULL!	Expertise
2012	30-39	32	Male	fracture	ORIF	Truma	Injury, poisoning and certain other consequences of external causes	bone fracture	#NULL!	Expertise
2012	30-39	32	Male	fracture	ORIF	Truma	Injury, poisoning and certain other consequences of external causes	bone fracture	#NULL!	Expertise
2012	30-39	32	Male	fracture	ORIF	Truma	Injury, poisoning and certain other consequences of external causes	bone fracture	#NULL!	Expertise
2012	30-39	32	Male	fracture	ORIF	Truma	Injury, poisoning and certain other consequences of external causes	bone fracture	#NULL!	Expertise
2013	30-39	32	Male	fracture	ORIF	Truma	Injury, poisoning and certain other consequences of external causes	bone fracture	#NULL!	Expertise
2014	30-39	32	Male	fracture	ORIF	Truma	Injury, poisoning and certain other consequences of external causes	bone fracture	#NULL!	Expertise
2014	30-39	32	Male	fracture	ORIF	Truma	Injury, poisoning and certain other consequences of external causes	bone fracture	#NULL!	Expertise
2014	30-39	32	Male	fracture	ORIF	Truma	Injury, poisoning and certain other consequences of external causes	bone fracture	#NULL!	Expertise
2011	30-39	33	Male	fracture	ORIF	Truma	Injury, poisoning and certain other consequences of external causes	bone fracture	#NULL!	Expertise
2011	30-39	33	Male	fracture	ORIF	Truma	Injury, poisoning and certain other consequences of external causes	bone fracture	#NULL!	Expertise
2011	30-39	33	Male	fracture	ORIF	Truma	Injury, poisoning and certain other consequences of external causes	bone fracture	#NULL!	Expertise
2011	30-39	33	Male	fracture	ORIF	Truma	Injury, poisoning and certain other consequences of external causes	bone fracture	#NULL!	Expertise
2012	30-39	33	Male	fracture	ORIF	Truma	Injury, poisoning and certain other consequences of external causes	bone fracture	#NULL!	Expertise
2012	30-39	33	Male	fracture	ORIF	Truma	Injury, poisoning and certain other consequences of external causes	bone fracture	#NULL!	Expertise
2012	30-39	33	Male	fracture	ORIF	Truma	Injury, poisoning and certain other consequences of external causes	bone fracture	#NULL!	Expertise
2012	30-39	33	Male	fracture	ORIF	Truma	Injury, poisoning and certain other consequences of external causes	bone fracture	#NULL!	Expertise
2012	30-39	33	Male	fracture	ORIF	Truma	Injury, poisoning and certain other consequences of external causes	bone fracture	#NULL!	Expertise
2013	30-39	33	Male	fracture	ORIF	Truma	Injury, poisoning and certain other consequences of external causes	bone fracture	#NULL!	Expertise
2013	30-39	33	Male	fracture	ORIF	Truma	Injury, poisoning and certain other consequences of external causes	bone fracture	#NULL!	Expertise
2013	30-39	33	Male	fracture	ORIF	Truma	Injury, poisoning and certain other consequences of external causes	bone fracture	#NULL!	Expertise
2013	30-39	33	Male	fracture	ORIF	Truma	Injury, poisoning and certain other consequences of external causes	bone fracture	#NULL!	Expertise
2014	30-39	33	Male	fracture	ORIF	Truma	Injury, poisoning and certain other consequences of external causes	bone fracture	#NULL!	Expertise
2014	30-39	33	Male	fracture	ORIF	Truma	Injury, poisoning and certain other consequences of external causes	bone fracture	#NULL!	Expertise
2014	30-39	33	Male	fracture	ORIF	Truma	Injury, poisoning and certain other consequences of external causes	bone fracture	#NULL!	Expertise
2014	30-39	33	Male	fracture	ORIF	Truma	Injury, poisoning and certain other consequences of external causes	bone fracture	#NULL!	Expertise
2011	30-39	34	Male	fracture	ORIF	Truma	Injury, poisoning and certain other consequences of external causes	bone fracture	#NULL!	Expertise
2011	30-39	34	Male	fracture	ORIF	Truma	Injury, poisoning and certain other consequences of external causes	bone fracture	#NULL!	Expertise
2011	30-39	34	Male	fracture	ORIF	Truma	Injury, poisoning and certain other consequences of external causes	bone fracture	#NULL!	Expertise	ORIF
2012	30-39	34	Male	fracture	ORIF	Truma	Injury, poisoning and certain other consequences of external causes	bone fracture	#NULL!	Expertise
2012	30-39	34	Male	fracture	ORIF	Truma	Injury, poisoning and certain other consequences of external causes	bone fracture	#NULL!	Expertise
2012	30-39	34	Male	fracture	ORIF	Truma	Injury, poisoning and certain other consequences of external causes	bone fracture	#NULL!	Expertise
2013	30-39	34	Male	fracture	ORIF	Truma	Injury, poisoning and certain other consequences of external causes	bone fracture	#NULL!	Expertise
2013	30-39	34	Male	fracture	ORIF	Truma	Injury, poisoning and certain other consequences of external causes	bone fracture	#NULL!	Expertise
2013	30-39	34	Male	fracture	ORIF	Truma	Injury, poisoning and certain other consequences of external causes	bone fracture	#NULL!	Expertise
2013	30-39	34	Male	fracture	ORIF	Truma	Injury, poisoning and certain other consequences of external causes	bone fracture	#NULL!	Expertise
2014	30-39	34	Male	fracture	ORIF	Truma	Injury, poisoning and certain other consequences of external causes	bone fracture	#NULL!	Expertise
2014	30-39	34	Male	fracture	ORIF	Truma	Injury, poisoning and certain other consequences of external causes	bone fracture	#NULL!	Expertise
2014	30-39	34	Male	fracture	ORIF	Truma	Injury, poisoning and certain other consequences of external causes	bone fracture	#NULL!	Expertise
2012	30-39	35	Male	fracture	ORIF	Truma	Injury, poisoning and certain other consequences of external causes	bone fracture	#NULL!	Expertise
2012	30-39	35	Male	fracture	ORIF	Truma	Injury, poisoning and certain other consequences of external causes	bone fracture	#NULL!	Expertise
2012	30-39	35	Male	fracture	ORIF	Truma	Injury, poisoning and certain other consequences of external causes	bone fracture	#NULL!	Expertise
2012	30-39	35	Male	fracture	ORIF	Truma	Injury, poisoning and certain other consequences of external causes	bone fracture	#NULL!	Expertise
2013	30-39	35	Male	fracture	ORIF	Truma	Injury, poisoning and certain other consequences of external causes	bone fracture	#NULL!	Expertise
2013	30-39	35	Male	fracture	ORIF	Truma	Injury, poisoning and certain other consequences of external causes	bone fracture	#NULL!	Expertise
2013	30-39	35	Male	fracture	ORIF	Truma	Injury, poisoning and certain other consequences of external causes	bone fracture	#NULL!	Expertise
2013	30-39	35	Male	fracture	ORIF	Truma	Injury, poisoning and certain other consequences of external causes	bone fracture	#NULL!	Expertise
2013	30-39	35	Male	fracture	ORIF	Truma	Injury, poisoning and certain other consequences of external causes	bone fracture	#NULL!	Expertise
2013	30-39	35	Male	fracture	ORIF	Truma	Injury, poisoning and certain other consequences of external causes	bone fracture	#NULL!	Expertise
2013	30-39	35	Male	fracture	ORIF	Truma	Injury, poisoning and certain other consequences of external causes	bone fracture	#NULL!	Expertise
2013	30-39	36	Male	fracture	ORIF	Truma	Injury, poisoning and certain other consequences of external causes	bone fracture	#NULL!	Expertise
2013	30-39	36	Male	fracture	ORIF	Truma	Injury, poisoning and certain other consequences of external causes	bone fracture	#NULL!	Expertise
2013	30-39	35	Male	fracture	ORIF	Truma	Injury, poisoning and certain other consequences of external causes	bone fracture	#NULL!	Expertise
2013	30-39	35	Male	fracture	ORIF	Truma	Injury, poisoning and certain other consequences of external causes	bone fracture	#NULL!	Expertise
2013	30-39	35	Male	fracture	ORIF	Truma	Injury, poisoning and certain other consequences of external causes	bone fracture	#NULL!	Expertise
2013	30-39	35	Male	fracture	ORIF	Truma	Injury, poisoning and certain other consequences of external causes	bone fracture	#NULL!	Expertise
2013	30-39	39	Male	fracture	ORIF	Truma	Injury, poisoning and certain other consequences of external causes	bone fracture	#NULL!	Expertise
2013	30-39	35	Male	fracture	ORIF	Truma	Injury, poisoning and certain other consequences of external causes	bone fracture	#NULL!	Expertise
2014	30-39	35	Male	fracture	ORIF	Truma	Injury, poisoning and certain other consequences of external causes	bone fracture	#NULL!	Expertise
2014	30-39	35	Male	fracture	ORIF	Truma	Injury, poisoning and certain other consequences of external causes	bone fracture	#NULL!	Expertise
2014	30-39	39	Male	fracture	ORIF	Truma	Injury, poisoning and certain other consequences of external causes	bone fracture	#NULL!	Expertise
2014	30-39	35	Male	fracture	ORIF	Truma	Injury, poisoning and certain other consequences of external causes	bone fracture	#NULL!	Expertise
2014	30-39	35	Male	fracture	ORIF	Truma	Injury, poisoning and certain other consequences of external causes	bone fracture	#NULL!	Expertise
2014	30-39	35	Male	fracture	ORIF	Truma	Injury, poisoning and certain other consequences of external causes	bone fracture	#NULL!	Expertise
2014	30-39	35	Male	fracture	ORIF	Truma	Injury, poisoning and certain other consequences of external causes	bone fracture	#NULL!	Expertise
2014	30-39	35	Male	fracture	ORIF	Truma	Injury, poisoning and certain other consequences of external causes	bone fracture	#NULL!	Expertise
2014	30-39	35	Male	fracture	ORIF	Truma	Injury, poisoning and certain other consequences of external causes	bone fracture	#NULL!	Expertise
2014	30-39	35	Male	fracture	ORIF	Truma	Injury, poisoning and certain other consequences of external causes	bone fracture	#NULL!	Expertise
2014	30-39	35	Male	fracture	ORIF	Truma	Injury, poisoning and certain other consequences of external causes	bone fracture	#NULL!	Expertise
2014	30-39	35	Male	fracture	ORIF	Truma	Injury, poisoning and certain other consequences of external causes	bone fracture	#NULL!	Expertise
2014	30-39	35	Male	fracture	ORIF	Truma	Injury, poisoning and certain other consequences of external causes	bone fracture	#NULL!	Expertise
2014	30-39	35	Male	fracture	ORIF	Truma	Injury, poisoning and certain other consequences of external causes	bone fracture	#NULL!	Expertise
2014	30-39	35	Male	fracture	ORIF	Truma	Injury, poisoning and certain other consequences of external causes	bone fracture	#NULL!	Expertise
2014	30-39	35	Male	fracture	ORIF	Truma	Injury, poisoning and certain other consequences of external causes	bone fracture	#NULL!	Expertise
2014	30-39	35	Male	fracture	ORIF	Truma	Injury, poisoning and certain other consequences of external causes	bone fracture	#NULL!	Expertise
2013	30-39	36	Male	fracture	ORIF	Truma	Injury, poisoning and certain other consequences of external causes	bone fracture	#NULL!	Expertise
2014	30-39	36	Male	fracture	ORIF	Truma	Injury, poisoning and certain other consequences of external causes	bone fracture	#NULL!	Expertise
2014	30-39	36	Male	fracture	ORIF	Truma	Injury, poisoning and certain other consequences of external causes	bone fracture	#NULL!	Expertise
2014	30-39	36	Male	fracture	ORIF	Truma	Injury, poisoning and certain other consequences of external causes	bone fracture	#NULL!	Expertise
2013	30-39	37	Male	fracture	ORIF	Truma	Injury, poisoning and certain other consequences of external causes	bone fracture	#NULL!	Expertise
2013	30-39	37	Male	fracture	ORIF	Truma	Injury, poisoning and certain other consequences of external causes	bone fracture	#NULL!	Expertise
2013	30-39	37	Male	fracture	ORIF	Truma	Injury, poisoning and certain other consequences of external causes	bone fracture	#NULL!	Expertise
2013	30-39	37	Male	fracture	ORIF	Truma	Injury, poisoning and certain other consequences of external causes	bone fracture	#NULL!	Expertise
2013	30-39	37	Male	fracture	ORIF	Truma	Injury, poisoning and certain other consequences of external causes	bone fracture	#NULL!	Expertise	ORIF
2014	30-39	37	Male	fracture	ORIF	Truma	Injury, poisoning and certain other consequences of external causes	bone fracture	#NULL!	Expertise
2014	30-39	37	Male	fracture	ORIF	Truma	Injury, poisoning and certain other consequences of external causes	bone fracture	#NULL!	Expertise
2014	30-39	37	Male	fracture	ORIF	Truma	Injury, poisoning and certain other consequences of external causes	bone fracture	#NULL!	Expertise
2014	30-39	37	Male	fracture	ORIF	Truma	Injury, poisoning and certain other consequences of external causes	bone fracture	#NULL!	Expertise
2013	30-39	38	Male	fracture	ORIF	Truma	Injury, poisoning and certain other consequences of external causes	bone fracture	#NULL!	Expertise	ORIF
2014	30-39	38	Male	fracture	ORIF	Truma	Injury, poisoning and certain other consequences of external causes	bone fracture	#NULL!	Expertise
2014	30-39	39	Male	fracture	ORIF	Truma	Injury, poisoning and certain other consequences of external causes	bone fracture	#NULL!	Expertise
2014	30-39	39	Male	fracture	ORIF	Truma	Injury, poisoning and certain other consequences of external causes	bone fracture	#NULL!	Expertise
2014	30-39	39	Male	fracture	ORIF	Truma	Injury, poisoning and certain other consequences of external causes	bone fracture	#NULL!	Expertise
2011	40-49	40	Male	fracture	ORIF	Truma	Injury, poisoning and certain other consequences of external causes	bone fracture	#NULL!	#NULL!
2011	40-49	40	Male	fracture	ORIF	Truma	Injury, poisoning and certain other consequences of external causes	bone fracture	#NULL!	#NULL!
2011	40-49	40	Male	fracture	ORIF	Truma	Injury, poisoning and certain other consequences of external causes	bone fracture	#NULL!	#NULL!
2011	40-49	40	Male	fracture	ORIF	Truma	Injury, poisoning and certain other consequences of external causes	bone fracture	#NULL!	#NULL!
2011	40-49	40	Male	fracture	ORIF	Truma	Injury, poisoning and certain other consequences of external causes	bone fracture	#NULL!	#NULL!
2011	40-49	40	Male	fracture	ORIF	Truma	Injury, poisoning and certain other consequences of external causes	bone fracture	#NULL!	#NULL!
2011	40-49	40	Male	fracture	ORIF	Truma	Injury, poisoning and certain other consequences of external causes	bone fracture	#NULL!	#NULL!
2011	40-49	40	Male	fracture	ORIF	Truma	Injury, poisoning and certain other consequences of external causes	bone fracture	#NULL!	#NULL!
2012	40-49	40	Male	fracture	ORIF	Truma	Injury, poisoning and certain other consequences of external causes	bone fracture	#NULL!	#NULL!
2012	40-49	40	Male	fracture	ORIF	Truma	Injury, poisoning and certain other consequences of external causes	bone fracture	#NULL!	#NULL!
2012	40-49	40	Male	fracture	ORIF	Truma	Injury, poisoning and certain other consequences of external causes	bone fracture	#NULL!	#NULL!
2012	40-49	40	Male	fracture	ORIF	Truma	Injury, poisoning and certain other consequences of external causes	bone fracture	#NULL!	Expertise
2012	40-49	40	Male	fracture	ORIF	Truma	Injury, poisoning and certain other consequences of external causes	bone fracture	#NULL!	Expertise
2012	40-49	40	Male	fracture	ORIF	Truma	Injury, poisoning and certain other consequences of external causes	bone fracture	#NULL!	Expertise
2013	40-49	40	Male	fracture	ORIF	Truma	Injury, poisoning and certain other consequences of external causes	bone fracture	#NULL!	#NULL!
2013	40-49	40	Male	fracture	ORIF	Truma	Injury, poisoning and certain other consequences of external causes	bone fracture	#NULL!	Expertise
2013	40-49	40	Male	fracture	ORIF	Truma	Injury, poisoning and certain other consequences of external causes	bone fracture	#NULL!	Expertise
2013	40-49	40	Male	fracture	ORIF	Truma	Injury, poisoning and certain other consequences of external causes	bone fracture	#NULL!	Expertise
2013	40-49	40	Male	fracture	ORIF	Truma	Injury, poisoning and certain other consequences of external causes	bone fracture	#NULL!	Expertise
2014	40-49	40	Male	fracture	ORIF	Truma	Injury, poisoning and certain other consequences of external causes	bone fracture	#NULL!	Expertise
2014	40-49	40	Male	fracture	ORIF	Truma	Injury, poisoning and certain other consequences of external causes	bone fracture	#NULL!	Expertise
2014	40-49	40	Male	fracture	ORIF	Truma	Injury, poisoning and certain other consequences of external causes	bone fracture	#NULL!	Expertise
2014	40-49	40	Male	fracture	ORIF	Truma	Injury, poisoning and certain other consequences of external causes	bone fracture	#NULL!	Expertise
2014	40-49	40	Male	fracture	ORIF	Truma	Injury, poisoning and certain other consequences of external causes	bone fracture	#NULL!	Expertise
2014	40-49	40	Male	fracture	ORIF	Truma	Injury, poisoning and certain other consequences of external causes	bone fracture	#NULL!	Expertise
2011	40-49	41	Male	fracture	ORIF	Truma	Injury, poisoning and certain other consequences of external causes	bone fracture	#NULL!	#NULL!
2011	40-49	41	Male	fracture	ORIF	Truma	Injury, poisoning and certain other consequences of external causes	bone fracture	#NULL!	#NULL!
2011	40-49	41	Male	fracture	ORIF	Truma	Injury, poisoning and certain other consequences of external causes	bone fracture	#NULL!	Expertise
2011	40-49	41	Male	fracture	ORIF	Truma	Injury, poisoning and certain other consequences of external causes	bone fracture	#NULL!	Expertise
2011	40-49	41	Male	fracture	ORIF	Truma	Injury, poisoning and certain other consequences of external causes	bone fracture	#NULL!	Expertise
2012	40-49	41	Male	fracture	ORIF	Truma	Injury, poisoning and certain other consequences of external causes	bone fracture	#NULL!	Expertise
2012	40-49	41	Male	fracture	ORIF	Truma	Injury, poisoning and certain other consequences of external causes	bone fracture	#NULL!	Expertise
2012	40-49	41	Male	fracture	ORIF	Truma	Injury, poisoning and certain other consequences of external causes	bone fracture	#NULL!	Expertise
2013	40-49	41	Male	fracture	ORIF	Truma	Injury, poisoning and certain other consequences of external causes	bone fracture	#NULL!	Expertise
2013	40-49	41	Male	fracture	ORIF	Truma	Injury, poisoning and certain other consequences of external causes	bone fracture	#NULL!	Expertise
2014	40-49	41	Male	fracture	ORIF	Truma	Injury, poisoning and certain other consequences of external causes	bone fracture	#NULL!	Expertise
2014	40-49	41	Male	fracture	ORIF	Truma	Injury, poisoning and certain other consequences of external causes	bone fracture	#NULL!	Expertise
2011	40-49	42	Male	fracture	ORIF	Truma	Injury, poisoning and certain other consequences of external causes	bone fracture	#NULL!	Expertise
2011	40-49	42	Male	fracture	ORIF	Truma	Injury, poisoning and certain other consequences of external causes	bone fracture	#NULL!	Expertise
2011	40-49	42	Male	fracture	ORIF	Truma	Injury, poisoning and certain other consequences of external causes	bone fracture	#NULL!	Expertise
2012	40-49	42	Male	fracture	ORIF	Truma	Injury, poisoning and certain other consequences of external causes	bone fracture	#NULL!	Expertise
2012	40-49	42	Male	fracture	ORIF	Truma	Injury, poisoning and certain other consequences of external causes	bone fracture	#NULL!	Expertise
2012	40-49	42	Male	fracture	ORIF	Truma	Injury, poisoning and certain other consequences of external causes	bone fracture	#NULL!	Expertise
2013	40-49	42	Male	fracture	ORIF	Truma	Injury, poisoning and certain other consequences of external causes	bone fracture	#NULL!	Expertise
2013	40-49	42	Male	fracture	ORIF	Truma	Injury, poisoning and certain other consequences of external causes	bone fracture	#NULL!	Expertise
2013	40-49	42	Male	fracture	ORIF	Truma	Injury, poisoning and certain other consequences of external causes	bone fracture	#NULL!	Expertise
2012	40-49	43	Male	fracture	ORIF	Truma	Injury, poisoning and certain other consequences of external causes	bone fracture	#NULL!	Expertise
2013	40-49	43	Male	fracture	ORIF	Truma	Injury, poisoning and certain other consequences of external causes	bone fracture	#NULL!	Expertise
2011	40-49	44	Male	fracture	ORIF	Truma	Injury, poisoning and certain other consequences of external causes	bone fracture	#NULL!	Expertise
2012	40-49	44	Male	fracture	ORIF	Truma	Injury, poisoning and certain other consequences of external causes	bone fracture	#NULL!	Expertise
2011	40-49	45	Male	fracture	ORIF	Truma	Injury, poisoning and certain other consequences of external causes	bone fracture	#NULL!	Expertise
2011	40-49	45	Male	fracture	ORIF	Truma	Injury, poisoning and certain other consequences of external causes	bone fracture	#NULL!	Expertise
2012	40-49	45	Male	fracture	ORIF	Truma	Injury, poisoning and certain other consequences of external causes	bone fracture	#NULL!	Expertise
2012	40-49	45	Male	fracture	ORIF	Truma	Injury, poisoning and certain other consequences of external causes	bone fracture	#NULL!	Expertise
2012	40-49	45	Male	fracture	ORIF	Truma	Injury, poisoning and certain other consequences of external causes	bone fracture	#NULL!	Expertise
2012	40-49	45	Male	fracture	ORIF	Truma	Injury, poisoning and certain other consequences of external causes	bone fracture	#NULL!	Expertise
2012	40-49	45	Male	fracture	ORIF	Truma	Injury, poisoning and certain other consequences of external causes	bone fracture	#NULL!	Expertise
2012	40-49	45	Male	fracture	ORIF	Truma	Injury, poisoning and certain other consequences of external causes	bone fracture	#NULL!	Expertise
2012	40-49	45	Male	fracture	ORIF	Truma	Injury, poisoning and certain other consequences of external causes	bone fracture	#NULL!	Expertise
2012	40-49	45	Male	fracture	ORIF	Truma	Injury, poisoning and certain other consequences of external causes	bone fracture	#NULL!	Expertise
2013	40-49	45	Male	fracture	ORIF	Truma	Injury, poisoning and certain other consequences of external causes	bone fracture	#NULL!	Expertise
2013	40-49	45	Male	fracture	ORIF	Truma	Injury, poisoning and certain other consequences of external causes	bone fracture	#NULL!	Expertise
2013	40-49	45	Male	fracture	ORIF	Truma	Injury, poisoning and certain other consequences of external causes	bone fracture	#NULL!	Expertise
2013	40-49	45	Male	fracture	ORIF	Truma	Injury, poisoning and certain other consequences of external causes	bone fracture	#NULL!	Expertise
2013	40-49	45	Male	fracture	ORIF	Truma	Injury, poisoning and certain other consequences of external causes	bone fracture	#NULL!	Expertise
2013	40-49	45	Male	fracture	ORIF	Truma	Injury, poisoning and certain other consequences of external causes	bone fracture	#NULL!	Expertise
2014	40-49	45	Male	fracture	ORIF	Truma	Injury, poisoning and certain other consequences of external causes	bone fracture	#NULL!	Expertise
2011	40-49	46	Male	fracture	ORIF	Truma	Injury, poisoning and certain other consequences of external causes	bone fracture	#NULL!	Expertise
2011	40-49	46	Male	fracture	ORIF	Truma	Injury, poisoning and certain other consequences of external causes	bone fracture	#NULL!	Expertise
2011	40-49	46	Male	fracture	ORIF	Truma	Injury, poisoning and certain other consequences of external causes	bone fracture	#NULL!	Expertise
2012	40-49	47	Male	fracture	ORIF	Truma	Injury, poisoning and certain other consequences of external causes	bone fracture	#NULL!	Expertise
2012	40-49	47	Male	fracture	ORIF	Truma	Injury, poisoning and certain other consequences of external causes	bone fracture	#NULL!	Expertise
2014	40-49	47	Male	fracture	ORIF	Truma	Injury, poisoning and certain other consequences of external causes	bone fracture	#NULL!	Expertise
2014	40-49	48	Male	fracture	ORIF	Truma	Injury, poisoning and certain other consequences of external causes	bone fracture	#NULL!	Expertise
2014	40-49	48	Male	fracture	ORIF	Truma	Injury, poisoning and certain other consequences of external causes	bone fracture	#NULL!	Expertise
2014	40-49	48	Male	fracture	ORIF	Truma	Injury, poisoning and certain other consequences of external causes	bone fracture	#NULL!	Expertise
2014	40-49	48	Male	fracture	ORIF	Truma	Injury, poisoning and certain other consequences of external causes	bone fracture	#NULL!	Expertise
2011	50-59	50	Male	fracture	ORIF	Truma	Injury, poisoning and certain other consequences of external causes	bone fracture	#NULL!	#NULL!
2011	50-59	50	Male	fracture	ORIF	Truma	Injury, poisoning and certain other consequences of external causes	bone fracture	#NULL!	#NULL!
2011	50-59	50	Male	fracture	ORIF	Truma	Injury, poisoning and certain other consequences of external causes	bone fracture	#NULL!	#NULL!
2011	50-59	50	Male	fracture	ORIF	Truma	Injury, poisoning and certain other consequences of external causes	bone fracture	#NULL!	#NULL!
2012	50-59	50	Male	fracture	ORIF	Truma	Injury, poisoning and certain other consequences of external causes	bone fracture	#NULL!	#NULL!
2012	50-59	50	Male	fracture	ORIF	Truma	Injury, poisoning and certain other consequences of external causes	bone fracture	#NULL!	Expertise
2012	50-59	50	Male	fracture	ORIF	Truma	Injury, poisoning and certain other consequences of external causes	bone fracture	#NULL!	Expertise
2013	50-59	50	Male	fracture	ORIF	Truma	Injury, poisoning and certain other consequences of external causes	bone fracture	#NULL!	Expertise
2013	50-59	50	Male	fracture	ORIF	Truma	Injury, poisoning and certain other consequences of external causes	bone fracture	#NULL!	Expertise
2013	50-59	50	Male	fracture	ORIF	Truma	Injury, poisoning and certain other consequences of external causes	bone fracture	#NULL!	Expertise
2014	50-59	51	Male	fracture	ORIF	Truma	External causes of morbidity and mortality	bone fracture	#NULL!	#NULL!
2014	50-59	51	Male	fracture	ORIF	Truma	Injury, poisoning and certain other consequences of external causes	bone fracture	#NULL!	#NULL!
2014	50-59	51	Male	fracture	ORIF	Truma	Injury, poisoning and certain other consequences of external causes	bone fracture	#NULL!	Expertise
2011	50-59	53	Male	fracture	ORIF	Truma	Injury, poisoning and certain other consequences of external causes	bone fracture	#NULL!	Expertise
2012	50-59	53	Male	fracture	ORIF	Truma	Injury, poisoning and certain other consequences of external causes	bone fracture	#NULL!	Expertise
2013	50-59	53	Male	fracture	ORIF	Truma	Injury, poisoning and certain other consequences of external causes	bone fracture	#NULL!	Expertise
2013	50-59	53	Male	fracture	ORIF	Truma	Injury, poisoning and certain other consequences of external causes	bone fracture	#NULL!	Expertise
2014	50-59	53	Male	fracture	ORIF	Truma	Injury, poisoning and certain other consequences of external causes	bone fracture	#NULL!	Expertise
2014	50-59	53	Male	fracture	ORIF	Truma	Injury, poisoning and certain other consequences of external causes	bone fracture	#NULL!	Expertise
2014	50-59	53	Male	fracture	ORIF	Truma	Injury, poisoning and certain other consequences of external causes	bone fracture	#NULL!	Expertise
2011	50-59	54	Male	fracture	ORIF	Truma	Injury, poisoning and certain other consequences of external causes	bone fracture	#NULL!	Expertise
2011	50-59	54	Male	fracture	ORIF	Truma	Injury, poisoning and certain other consequences of external causes	bone fracture	#NULL!	Expertise
2011	50-59	54	Male	fracture	ORIF	Truma	Injury, poisoning and certain other consequences of external causes	bone fracture	#NULL!	Expertise
2011	50-59	54	Male	fracture	ORIF	Truma	Injury, poisoning and certain other consequences of external causes	bone fracture	#NULL!	Expertise
2011	50-59	54	Male	fracture	ORIF	Truma	Injury, poisoning and certain other consequences of external causes	bone fracture	#NULL!	Expertise
2011	50-59	54	Male	fracture	ORIF	Truma	Injury, poisoning and certain other consequences of external causes	bone fracture	#NULL!	Expertise
2014	50-59	54	Male	fracture	ORIF	Truma	Injury, poisoning and certain other consequences of external causes	bone fracture	#NULL!	Expertise
2014	50-59	54	Male	fracture	ORIF	Truma	Injury, poisoning and certain other consequences of external causes	bone fracture	#NULL!	Expertise
2011	50-59	55	Male	fracture	ORIF	Truma	Injury, poisoning and certain other consequences of external causes	bone fracture	#NULL!	Expertise
2011	50-59	55	Male	fracture	ORIF	Truma	Injury, poisoning and certain other consequences of external causes	bone fracture	#NULL!	Expertise
2012	50-59	55	Male	fracture	ORIF	Truma	Injury, poisoning and certain other consequences of external causes	bone fracture	#NULL!	Expertise
2012	50-59	55	Male	fracture	ORIF	Truma	Injury, poisoning and certain other consequences of external causes	bone fracture	#NULL!	Expertise
2014	50-59	55	Male	fracture	ORIF	Truma	Injury, poisoning and certain other consequences of external causes	bone fracture	#NULL!	Expertise
2014	50-59	55	Male	fracture	ORIF	Truma	Injury, poisoning and certain other consequences of external causes	bone fracture	#NULL!	Expertise
2014	50-59	55	Male	fracture	ORIF	Truma	Injury, poisoning and certain other consequences of external causes	bone fracture	#NULL!	Expertise
2014	50-59	55	Male	fracture	ORIF	Truma	Injury, poisoning and certain other consequences of external causes	bone fracture	#NULL!	Expertise
2014	50-59	57	Male	fracture	ORIF	Truma	Injury, poisoning and certain other consequences of external causes	bone fracture	#NULL!	Expertise
2011	60-69	60	Male	fracture	ORIF	Truma	Injury, poisoning and certain other consequences of external causes	bone fracture	#NULL!	Expertise
2011	60-69	60	Male	fracture	ORIF	Truma	Injury, poisoning and certain other consequences of external causes	bone fracture	#NULL!	Expertise
2012	60-69	60	Male	fracture	ORIF	Truma	Injury, poisoning and certain other consequences of external causes	bone fracture	#NULL!	Expertise
2013	60-69	60	Male	fracture	ORIF	Truma	Injury, poisoning and certain other consequences of external causes	bone fracture	#NULL!	Expertise
2014	60-69	61	Male	fracture	ORIF	Truma	Injury, poisoning and certain other consequences of external causes	bone fracture	#NULL!	Expertise
2014	60-69	61	Male	fracture	ORIF	Truma	Injury, poisoning and certain other consequences of external causes	bone fracture	#NULL!	Expertise
2014	60-69	61	Male	fracture	ORIF	Truma	Injury, poisoning and certain other consequences of external causes	bone fracture	#NULL!	Expertise
2012	60-69	62	Male	fracture	ORIF	Truma	Injury, poisoning and certain other consequences of external causes	bone fracture	#NULL!	Expertise
2014	60-69	63	Male	fracture	ORIF	Truma	Injury, poisoning and certain other consequences of external causes	bone fracture	#NULL!	Expertise
2014	60-69	65	Male	fracture	ORIF	Truma	Injury, poisoning and certain other consequences of external causes	bone fracture	#NULL!	Expertise
2014	60-69	65	Male	fracture	ORIF	Truma	Injury, poisoning and certain other consequences of external causes	bone fracture	#NULL!	Expertise
2014	60-69	67	Male	fracture	ORIF	Truma	Injury, poisoning and certain other consequences of external causes	bone fracture	#NULL!	Expertise
2011	=>70	70	Male	fracture	ORIF	Truma	Injury, poisoning and certain other consequences of external causes	bone fracture	#NULL!	Expertise
2013	=>70	70	Male	fracture	ORIF	Truma	Injury, poisoning and certain other consequences of external causes	bone fracture	#NULL!	Expertise
2014	=>70	70	Male	fracture	ORIF	Truma	Injury, poisoning and certain other consequences of external causes	bone fracture	#NULL!	Expertise
2014	=>70	70	Male	fracture	ORIF	Truma	Injury, poisoning and certain other consequences of external causes	bone fracture	#NULL!	Expertise
2012	=>70	79	Male	fracture	ORIF	Truma	Injury, poisoning and certain other consequences of external causes	bone fracture	#NULL!	Expertise
2011	0-9	1.5	Female	fracture	ORIF	Truma	Injury, poisoning and certain other consequences of external causes	bone fracture	#NULL!	#NULL!
2012	0-9	4	Female	fracture	ORIF	Truma	Injury, poisoning and certain other consequences of external causes	bone fracture	#NULL!	#NULL!
2014	0-9	4	Female	fracture	ORIF	Truma	Injury, poisoning and certain other consequences of external causes	bone fracture	#NULL!	#NULL!
2011	0-9	4.5	Female	fracture	ORIF	Truma	Injury, poisoning and certain other consequences of external causes	bone fracture	#NULL!	#NULL!
2011	0-9	6	Female	fracture	ORIF	Truma	Injury, poisoning and certain other consequences of external causes	bone fracture	#NULL!	Expertise
2012	0-9	7	Female	fracture	ORIF	Truma	Injury, poisoning and certain other consequences of external causes	bone fracture	#NULL!	#NULL!
2012	0-9	8	Female	fracture	ORIF	Truma	Injury, poisoning and certain other consequences of external causes	bone fracture	#NULL!	Expertise
2012	10-19	10	Female	fracture	ORIF	Truma	Injury, poisoning and certain other consequences of external causes	bone fracture	#NULL!	#NULL!
2013	10-19	10	Female	fracture	ORIF	Truma	Injury, poisoning and certain other consequences of external causes	bone fracture	#NULL!	Expertise
2011	10-19	11	Female	fracture	ORIF	Truma	External causes of morbidity and mortality	bone fracture	#NULL!	#NULL!
2011	10-19	11	Female	fracture	ORIF	Truma	Injury, poisoning and certain other consequences of external causes	bone fracture	#NULL!	#NULL!
2011	10-19	11	Female	fracture	ORIF	Truma	Injury, poisoning and certain other consequences of external causes	bone fracture	#NULL!	#NULL!
2014	10-19	11	Female	fracture	ORIF	Truma	Injury, poisoning and certain other consequences of external causes	bone fracture	#NULL!	Expertise
2012	10-19	12	Female	fracture	ORIF	Truma	Injury, poisoning and certain other consequences of external causes	bone fracture	#NULL!	Expertise
2014	10-19	12	Female	fracture	ORIF	Truma	Injury, poisoning and certain other consequences of external causes	bone fracture	#NULL!	Expertise
2011	10-19	13	Female	fracture	ORIF	Truma	Injury, poisoning and certain other consequences of external causes	bone fracture	#NULL!	#NULL!
2011	10-19	14	Female	fracture	ORIF	Truma	Injury, poisoning and certain other consequences of external causes	bone fracture	#NULL!	Expertise
2011	10-19	15	Female	fracture	ORIF	Truma	Injury, poisoning and certain other consequences of external causes	bone fracture	#NULL!	Expertise
2013	10-19	15	Female	fracture	ORIF	Truma	Injury, poisoning and certain other consequences of external causes	bone fracture	#NULL!	Expertise
2013	10-19	16	Female	fracture	ORIF	Truma	Injury, poisoning and certain other consequences of external causes	bone fracture	#NULL!	Expertise
2013	10-19	16	Female	fracture	ORIF	Truma	Injury, poisoning and certain other consequences of external causes	bone fracture	#NULL!	Expertise
2013	10-19	17	Female	fracture	ORIF	Truma	Injury, poisoning and certain other consequences of external causes	bone fracture	#NULL!	Expertise
2013	10-19	18	Female	fracture	ORIF	Truma	Injury, poisoning and certain other consequences of external causes	bone fracture	#NULL!	Expertise
2014	10-19	18	Female	fracture	ORIF	Truma	Injury, poisoning and certain other consequences of external causes	bone fracture	#NULL!	Expertise
2014	10-19	18	Female	fracture	ORIF	Truma	Injury, poisoning and certain other consequences of external causes	bone fracture	#NULL!	Expertise
2014	10-19	18	Female	fracture	ORIF	Truma	Injury, poisoning and certain other consequences of external causes	bone fracture	#NULL!	Expertise
2014	10-19	18	Female	fracture	ORIF	Truma	Injury, poisoning and certain other consequences of external causes	bone fracture	#NULL!	Expertise
2014	10-19	19	Female	fracture	ORIF	Truma	Injury, poisoning and certain other consequences of external causes	bone fracture	#NULL!	Expertise
2012	20-29	20	Female	fracture	ORIF	Truma	Injury, poisoning and certain other consequences of external causes	bone fracture	#NULL!	Expertise
2013	20-29	20	Female	fracture	ORIF	Truma	Injury, poisoning and certain other consequences of external causes	bone fracture	#NULL!	Expertise
2013	20-29	20	Female	fracture	ORIF	Truma	Injury, poisoning and certain other consequences of external causes	bone fracture	#NULL!	Expertise
2011	20-29	21	Female	fracture	ORIF	Truma	Injury, poisoning and certain other consequences of external causes	bone fracture	#NULL!	Expertise
2011	20-29	21	Female	fracture	ORIF	Truma	Injury, poisoning and certain other consequences of external causes	bone fracture	#NULL!	Expertise
2012	20-29	21	Female	fracture	ORIF	Truma	Injury, poisoning and certain other consequences of external causes	bone fracture	#NULL!	Expertise
2012	20-29	21	Female	fracture	ORIF	Truma	Injury, poisoning and certain other consequences of external causes	bone fracture	#NULL!	Expertise
2011	20-29	22	Female	fracture	ORIF	Truma	Injury, poisoning and certain other consequences of external causes	bone fracture	#NULL!	Expertise
2012	20-29	28	Female	fracture	ORIF	Truma	Injury, poisoning and certain other consequences of external causes	bone fracture	#NULL!	Expertise
2014	20-29	22	Female	fracture	ORIF	Truma	Injury, poisoning and certain other consequences of external causes	bone fracture	#NULL!	Expertise
2014	20-29	22	Female	fracture	ORIF	Truma	Injury, poisoning and certain other consequences of external causes	bone fracture	#NULL!	Expertise
2012	20-29	23	Female	fracture	ORIF	Truma	Injury, poisoning and certain other consequences of external causes	bone fracture	#NULL!	Expertise
2012	20-29	24	Female	fracture	ORIF	Truma	Injury, poisoning and certain other consequences of external causes	bone fracture	#NULL!	Expertise
2012	20-29	24	Female	fracture	ORIF	Truma	Injury, poisoning and certain other consequences of external causes	bone fracture	#NULL!	Expertise
2012	20-29	24	Female	fracture	ORIF	Truma	Injury, poisoning and certain other consequences of external causes	bone fracture	#NULL!	Expertise
2012	20-29	24	Female	fracture	ORIF	Truma	Injury, poisoning and certain other consequences of external causes	bone fracture	#NULL!	Expertise
2014	20-29	24	Female	fracture	ORIF	Truma	Injury, poisoning and certain other consequences of external causes	bone fracture	#NULL!	Expertise
2014	20-29	24	Female	fracture	ORIF	Truma	Injury, poisoning and certain other consequences of external causes	bone fracture	#NULL!	Expertise
2014	20-29	24	Female	fracture	ORIF	Truma	Injury, poisoning and certain other consequences of external causes	bone fracture	#NULL!	Expertise
2014	20-29	24	Female	fracture	ORIF	Truma	Injury, poisoning and certain other consequences of external causes	bone fracture	#NULL!	Expertise
2012	20-29	25	Female	fracture	ORIF	Truma	Injury, poisoning and certain other consequences of external causes	bone fracture	#NULL!	Expertise
2013	20-29	25	Female	fracture	ORIF	Truma	Injury, poisoning and certain other consequences of external causes	bone fracture	#NULL!	Expertise
2014	20-29	25	Female	fracture	ORIF	Truma	Injury, poisoning and certain other consequences of external causes	bone fracture	#NULL!	Expertise
2013	20-29	26	Female	fracture	ORIF	Truma	Injury, poisoning and certain other consequences of external causes	bone fracture	#NULL!	Expertise
2014	20-29	26	Female	fracture	ORIF	Truma	Injury, poisoning and certain other consequences of external causes	bone fracture	#NULL!	Expertise
2014	20-29	26	Female	fracture	ORIF	Truma	Injury, poisoning and certain other consequences of external causes	bone fracture	#NULL!	Expertise
2014	20-29	26	Female	fracture	ORIF	Truma	Injury, poisoning and certain other consequences of external causes	bone fracture	#NULL!	Expertise
2011	30-39	30	Female	fracture	ORIF	Truma	Injury, poisoning and certain other consequences of external causes	bone fracture	#NULL!	#NULL!
2011	30-39	30	Female	fracture	ORIF	Truma	Injury, poisoning and certain other consequences of external causes	bone fracture	#NULL!	#NULL!
2011	30-39	30	Female	fracture	ORIF	Truma	Injury, poisoning and certain other consequences of external causes	bone fracture	#NULL!	#NULL!
2011	30-39	30	Female	fracture	ORIF	Truma	Injury, poisoning and certain other consequences of external causes	bone fracture	#NULL!	Expertise
2011	30-39	30	Female	fracture	ORIF	Truma	Injury, poisoning and certain other consequences of external causes	bone fracture	#NULL!	Expertise
2012	30-39	30	Female	fracture	ORIF	Truma	Injury, poisoning and certain other consequences of external causes	bone fracture	#NULL!	#NULL!
2011	30-39	31	Female	fracture	ORIF	Truma	Injury, poisoning and certain other consequences of external causes	bone fracture	#NULL!	Expertise
2012	30-39	32	Female	fracture	ORIF	Truma	Injury, poisoning and certain other consequences of external causes	bone fracture	#NULL!	Expertise
2013	30-39	32	Female	fracture	ORIF	Truma	Injury, poisoning and certain other consequences of external causes	bone fracture	#NULL!	Expertise
2014	30-39	33	Female	fracture	ORIF	Truma	Injury, poisoning and certain other consequences of external causes	bone fracture	#NULL!	Expertise
2013	30-39	34	Female	fracture	ORIF	Truma	Injury, poisoning and certain other consequences of external causes	bone fracture	#NULL!	Expertise
2013	30-39	34	Female	fracture	ORIF	Truma	Injury, poisoning and certain other consequences of external causes	bone fracture	#NULL!	Expertise
2013	30-39	35	Female	fracture	ORIF	Truma	Injury, poisoning and certain other consequences of external causes	bone fracture	#NULL!	Expertise
2013	30-39	35	Female	fracture	ORIF	Truma	Injury, poisoning and certain other consequences of external causes	bone fracture	#NULL!	Expertise
2014	30-39	35	Female	fracture	ORIF	Truma	Injury, poisoning and certain other consequences of external causes	bone fracture	#NULL!	Expertise
2014	30-39	37	Female	fracture	ORIF	Truma	Injury, poisoning and certain other consequences of external causes	bone fracture	#NULL!	Expertise
2011	40-49	40	Female	fracture	ORIF	Truma	Injury, poisoning and certain other consequences of external causes	bone fracture	#NULL!	Expertise
2013	40-49	40	Female	fracture	ORIF	Truma	Injury, poisoning and certain other consequences of external causes	bone fracture	#NULL!	Expertise
2014	40-49	40	Female	fracture	ORIF	Truma	Injury, poisoning and certain other consequences of external causes	bone fracture	#NULL!	Expertise
2013	40-49	42	Female	fracture	ORIF	Truma	Injury, poisoning and certain other consequences of external causes	bone fracture	#NULL!	Expertise
2011	40-49	45	Female	fracture	ORIF	Truma	Injury, poisoning and certain other consequences of external causes	bone fracture	#NULL!	Expertise
2012	40-49	45	Female	fracture	ORIF	Truma	Injury, poisoning and certain other consequences of external causes	bone fracture	#NULL!	Expertise
2014	40-49	45	Female	fracture	ORIF	Truma	Injury, poisoning and certain other consequences of external causes	bone fracture	#NULL!	Expertise
2014	40-49	46	Female	fracture	ORIF	Truma	Injury, poisoning and certain other consequences of external causes	bone fracture	#NULL!	Expertise
2014	40-49	47	Female	fracture	ORIF	Truma	Injury, poisoning and certain other consequences of external causes	bone fracture	#NULL!	Expertise
2012	40-49	48	Female	fracture	ORIF	Truma	Injury, poisoning and certain other consequences of external causes	bone fracture	#NULL!	Expertise
2012	50-59	50	Female	fracture	ORIF	Truma	Injury, poisoning and certain other consequences of external causes	bone fracture	#NULL!	Expertise
2013	50-59	50	Female	fracture	ORIF	Truma	Injury, poisoning and certain other consequences of external causes	bone fracture	#NULL!	Expertise
2013	50-59	50	Female	fracture	ORIF	Truma	Injury, poisoning and certain other consequences of external causes	bone fracture	#NULL!	Expertise
2014	50-59	50	Female	fracture	ORIF	Truma	Injury, poisoning and certain other consequences of external causes	bone fracture	#NULL!	Expertise
2011	50-59	54	Female	fracture	ORIF	Truma	Injury, poisoning and certain other consequences of external causes	bone fracture	#NULL!	Expertise
2011	50-59	55	Female	fracture	ORIF	Truma	Injury, poisoning and certain other consequences of external causes	bone fracture	#NULL!	Expertise
2014	50-59	55	Female	fracture	ORIF	Truma	Injury, poisoning and certain other consequences of external causes	bone fracture	#NULL!	Expertise
2011	60-69	60	Female	fracture	ORIF	Truma	Injury, poisoning and certain other consequences of external causes	bone fracture	#NULL!	Expertise
2012	60-69	60	Female	fracture	ORIF	Truma	Injury, poisoning and certain other consequences of external causes	bone fracture	#NULL!	Expertise
2013	60-69	60	Female	fracture	ORIF	Truma	Injury, poisoning and certain other consequences of external causes	bone fracture	#NULL!	Expertise
2012	60-69	62	Female	fracture	ORIF	Truma	Injury, poisoning and certain other consequences of external causes	bone fracture	#NULL!	Expertise
2012	60-69	65	Female	fracture	ORIF	Truma	Injury, poisoning and certain other consequences of external causes	bone fracture	#NULL!	Expertise
2014	60-69	65	Female	fracture	ORIF	Truma	Injury, poisoning and certain other consequences of external causes	bone fracture	#NULL!	Expertise
2011	=>70	70	Female	fracture	ORIF	Truma	Injury, poisoning and certain other consequences of external causes	bone fracture	#NULL!	Expertise
2011	40-49	47	Male	infected plate	ORIF	infection	Injury, poisoning and certain other consequences of external causes	non-odontogenic infection	infected plate	Expertise
2012	50-59	57	Male	infected plate	ORIF	infection	Injury, poisoning and certain other consequences of external causes	non-odontogenic infection	infected plate	Expertise
2013	0-9	4	Male	fracture	close reduction	Truma	Injury, poisoning and certain other consequences of external causes	bone fracture	#NULL!	Expertise
2013	0-9	4	Male	fracture	close reduction	Truma	Injury, poisoning and certain other consequences of external causes	bone fracture	#NULL!	Expertise
2013	0-9	4	Male	fracture	close reduction	Truma	Injury, poisoning and certain other consequences of external causes	bone fracture	#NULL!	Expertise
2011	0-9	6	Male	fracture	close reduction	Truma	Injury, poisoning and certain other consequences of external causes	bone fracture	#NULL!	Expertise
2011	0-9	6	Male	fracture	close reduction	Truma	Injury, poisoning and certain other consequences of external causes	bone fracture	#NULL!	Expertise
2013	0-9	6	Male	fracture	close reduction	Truma	Injury, poisoning and certain other consequences of external causes	bone fracture	#NULL!	Expertise
2014	0-9	6	Male	fracture	close reduction	Truma	Injury, poisoning and certain other consequences of external causes	bone fracture	#NULL!	Expertise
2011	0-9	7	Male	fracture	close reduction	Truma	Injury, poisoning and certain other consequences of external causes	bone fracture	#NULL!	Expertise
2013	0-9	7	Male	fracture	close reduction	Truma	Injury, poisoning and certain other consequences of external causes	bone fracture	#NULL!	Expertise
2013	0-9	7	Male	fracture	close reduction	Truma	Injury, poisoning and certain other consequences of external causes	bone fracture	#NULL!	Expertise
2014	0-9	7	Male	fracture	close reduction	Truma	Injury, poisoning and certain other consequences of external causes	bone fracture	#NULL!	Expertise
2014	0-9	7	Male	fracture	close reduction	Truma	Injury, poisoning and certain other consequences of external causes	bone fracture	#NULL!	Expertise
2012	0-9	8	Male	fracture	close reduction	Truma	Injury, poisoning and certain other consequences of external causes	bone fracture	#NULL!	Expertise
2012	0-9	8	Male	fracture	close reduction	Truma	Injury, poisoning and certain other consequences of external causes	bone fracture	#NULL!	Expertise
2013	0-9	8	Male	fracture	close reduction	Truma	Injury, poisoning and certain other consequences of external causes	bone fracture	#NULL!	Expertise
2012	0-9	9	Male	fracture	close reduction	Truma	Injury, poisoning and certain other consequences of external causes	bone fracture	#NULL!	Expertise
2013	0-9	9	Male	fracture	close reduction	Truma	Injury, poisoning and certain other consequences of external causes	bone fracture	#NULL!	Expertise
2013	0-9	9	Male	fracture	close reduction	Truma	Injury, poisoning and certain other consequences of external causes	bone fracture	#NULL!	Expertise
2011	10-19	17	Male	fracture	close reduction	Truma	Injury, poisoning and certain other consequences of external causes	bone fracture	#NULL!	#NULL!
2011	10-19	17	Male	fracture	close reduction	Truma	Injury, poisoning and certain other consequences of external causes	bone fracture	#NULL!	#NULL!
2011	10-19	17	Male	fracture	close reduction	Truma	Injury, poisoning and certain other consequences of external causes	bone fracture	#NULL!	#NULL!
2011	10-19	17	Male	fracture	close reduction	Truma	Injury, poisoning and certain other consequences of external causes	bone fracture	#NULL!	#NULL!
2011	10-19	18	Male	fracture	close reduction	Truma	Injury, poisoning and certain other consequences of external causes	bone fracture	#NULL!	#NULL!
2011	10-19	18	Male	fracture	close reduction	Truma	Injury, poisoning and certain other consequences of external causes	bone fracture	#NULL!	#NULL!
2011	10-19	18	Male	fracture	close reduction	Truma	Injury, poisoning and certain other consequences of external causes	bone fracture	#NULL!	#NULL!
2011	10-19	18	Male	fracture	close reduction	Truma	Injury, poisoning and certain other consequences of external causes	bone fracture	#NULL!	#NULL!
2011	10-19	18	Male	fracture	close reduction	Truma	Injury, poisoning and certain other consequences of external causes	bone fracture	#NULL!	Expertise
2011	10-19	18	Male	fracture	close reduction	Truma	Injury, poisoning and certain other consequences of external causes	bone fracture	#NULL!	Expertise
2011	10-19	18	Male	fracture	close reduction	Truma	Injury, poisoning and certain other consequences of external causes	bone fracture	#NULL!	Expertise
2011	10-19	18	Male	fracture	close reduction	Truma	Injury, poisoning and certain other consequences of external causes	bone fracture	#NULL!	Expertise
2011	10-19	18	Male	fracture	close reduction	Truma	Injury, poisoning and certain other consequences of external causes	bone fracture	#NULL!	Expertise
2011	10-19	18	Male	fracture	close reduction	Truma	Injury, poisoning and certain other consequences of external causes	bone fracture	#NULL!	Expertise
2012	10-19	18	Male	fracture	close reduction	Truma	Injury, poisoning and certain other consequences of external causes	bone fracture	#NULL!	#NULL!
2012	10-19	18	Male	fracture	close reduction	Truma	Injury, poisoning and certain other consequences of external causes	bone fracture	#NULL!	Expertise
2012	10-19	18	Male	fracture	close reduction	Truma	Injury, poisoning and certain other consequences of external causes	bone fracture	#NULL!	Expertise
2012	10-19	18	Male	fracture	close reduction	Truma	Injury, poisoning and certain other consequences of external causes	bone fracture	#NULL!	Expertise
2012	10-19	18	Male	fracture	close reduction	Truma	Injury, poisoning and certain other consequences of external causes	bone fracture	#NULL!	Expertise
2012	10-19	18	Male	fracture	close reduction	Truma	Injury, poisoning and certain other consequences of external causes	bone fracture	#NULL!	Expertise
2012	10-19	18	Male	fracture	close reduction	Truma	Injury, poisoning and certain other consequences of external causes	bone fracture	#NULL!	Expertise
2011	10-19	19	Male	fracture	close reduction	Truma	Injury, poisoning and certain other consequences of external causes	bone fracture	#NULL!	Expertise
2011	10-19	19	Male	fracture	close reduction	Truma	Injury, poisoning and certain other consequences of external causes	bone fracture	#NULL!	Expertise
2011	10-19	19	Male	fracture	close reduction	Truma	Injury, poisoning and certain other consequences of external causes	bone fracture	#NULL!	Expertise
2011	10-19	19	Male	fracture	close reduction	Truma	Injury, poisoning and certain other consequences of external causes	bone fracture	#NULL!	Expertise
2013	10-19	19	Male	fracture	close reduction	Truma	Injury, poisoning and certain other consequences of external causes	bone fracture	#NULL!	Expertise
2013	10-19	19	Male	fracture	close reduction	Truma	Injury, poisoning and certain other consequences of external causes	bone fracture	#NULL!	Expertise
2014	10-19	19	Male	fracture	close reduction	Truma	External causes of morbidity and mortality	bone fracture	#NULL!	Expertise
2011	20-29	24	Male	fracture	close reduction	Truma	Injury, poisoning and certain other consequences of external causes	bone fracture	#NULL!	#NULL!
2011	20-29	24	Male	fracture	close reduction	Truma	Injury, poisoning and certain other consequences of external causes	bone fracture	#NULL!	#NULL!
2011	20-29	24	Male	fracture	close reduction	Truma	Injury, poisoning and certain other consequences of external causes	bone fracture	#NULL!	#NULL!
2011	20-29	24	Male	fracture	close reduction	Truma	Injury, poisoning and certain other consequences of external causes	bone fracture	#NULL!	#NULL!
2011	20-29	24	Male	fracture	close reduction	Truma	Injury, poisoning and certain other consequences of external causes	bone fracture	#NULL!	#NULL!
2011	20-29	24	Male	fracture	close reduction	Truma	Injury, poisoning and certain other consequences of external causes	bone fracture	#NULL!	#NULL!
2011	20-29	24	Male	fracture	close reduction	Truma	Injury, poisoning and certain other consequences of external causes	bone fracture	#NULL!	#NULL!
2011	20-29	24	Male	fracture	close reduction	Truma	Injury, poisoning and certain other consequences of external causes	bone fracture	#NULL!	#NULL!
2011	20-29	24	Male	fracture	close reduction	Truma	Injury, poisoning and certain other consequences of external causes	bone fracture	#NULL!	#NULL!
2011	20-29	24	Male	fracture	close reduction	Truma	Injury, poisoning and certain other consequences of external causes	bone fracture	#NULL!	Expertise
2011	20-29	24	Male	fracture	close reduction	Truma	Injury, poisoning and certain other consequences of external causes	bone fracture	#NULL!	Expertise
2011	20-29	24	Male	fracture	close reduction	Truma	Injury, poisoning and certain other consequences of external causes	bone fracture	#NULL!	Expertise
2011	20-29	25	Male	fracture	close reduction	Truma	Injury, poisoning and certain other consequences of external causes	bone fracture	#NULL!	Expertise
2011	20-29	25	Male	fracture	close reduction	Truma	Injury, poisoning and certain other consequences of external causes	bone fracture	#NULL!	Expertise
2011	20-29	25	Male	fracture	close reduction	Truma	Injury, poisoning and certain other consequences of external causes	bone fracture	#NULL!	Expertise
2011	20-29	25	Male	fracture	close reduction	Truma	Injury, poisoning and certain other consequences of external causes	bone fracture	#NULL!	Expertise
2011	20-29	25	Male	fracture	close reduction	Truma	Injury, poisoning and certain other consequences of external causes	bone fracture	#NULL!	Expertise
2011	20-29	25	Male	fracture	close reduction	Truma	Injury, poisoning and certain other consequences of external causes	bone fracture	#NULL!	Expertise
2011	20-29	25	Male	fracture	close reduction	Truma	Injury, poisoning and certain other consequences of external causes	bone fracture	#NULL!	Expertise
2011	20-29	25	Male	fracture	close reduction	Truma	Injury, poisoning and certain other consequences of external causes	bone fracture	#NULL!	Expertise
2011	20-29	25	Male	fracture	close reduction	Truma	Injury, poisoning and certain other consequences of external causes	bone fracture	#NULL!	Expertise
2011	20-29	25	Male	fracture	close reduction	Truma	Injury, poisoning and certain other consequences of external causes	bone fracture	#NULL!	Expertise
2011	20-29	25	Male	fracture	close reduction	Truma	Injury, poisoning and certain other consequences of external causes	bone fracture	#NULL!	Expertise
2011	20-29	26	Male	fracture	close reduction	Truma	Injury, poisoning and certain other consequences of external causes	bone fracture	#NULL!	Expertise
2011	20-29	26	Male	fracture	close reduction	Truma	Injury, poisoning and certain other consequences of external causes	bone fracture	#NULL!	Expertise
2011	20-29	26	Male	fracture	close reduction	Truma	Injury, poisoning and certain other consequences of external causes	bone fracture	#NULL!	Expertise
2011	20-29	26	Male	fracture	close reduction	Truma	Injury, poisoning and certain other consequences of external causes	bone fracture	#NULL!	Expertise
2011	20-29	26	Male	fracture	close reduction	Truma	Injury, poisoning and certain other consequences of external causes	bone fracture	#NULL!	Expertise
2011	20-29	26	Male	fracture	close reduction	Truma	Injury, poisoning and certain other consequences of external causes	bone fracture	#NULL!	Expertise
2011	20-29	26	Male	fracture	close reduction	Truma	Injury, poisoning and certain other consequences of external causes	bone fracture	#NULL!	Expertise
2011	20-29	27	Male	fracture	close reduction	Truma	Injury, poisoning and certain other consequences of external causes	bone fracture	#NULL!	Expertise
2011	20-29	27	Male	fracture	close reduction	Truma	Injury, poisoning and certain other consequences of external causes	bone fracture	#NULL!	Expertise
2011	20-29	27	Male	fracture	close reduction	Truma	Injury, poisoning and certain other consequences of external causes	bone fracture	#NULL!	Expertise
2011	20-29	27	Male	fracture	close reduction	Truma	Injury, poisoning and certain other consequences of external causes	bone fracture	#NULL!	Expertise
2011	20-29	27	Male	fracture	close reduction	Truma	Injury, poisoning and certain other consequences of external causes	bone fracture	#NULL!	Expertise
2011	20-29	27	Male	fracture	close reduction	Truma	Injury, poisoning and certain other consequences of external causes	bone fracture	#NULL!	Expertise
2011	20-29	27	Male	fracture	close reduction	Truma	Injury, poisoning and certain other consequences of external causes	bone fracture	#NULL!	Expertise
2011	20-29	27	Male	fracture	close reduction	Truma	Injury, poisoning and certain other consequences of external causes	bone fracture	#NULL!	Expertise
2011	20-29	27	Male	fracture	close reduction	Truma	Injury, poisoning and certain other consequences of external causes	bone fracture	#NULL!	Expertise
2011	20-29	27	Male	fracture	close reduction	Truma	Injury, poisoning and certain other consequences of external causes	bone fracture	#NULL!	Expertise
2012	20-29	27	Male	fracture	close reduction	Truma	Injury, poisoning and certain other consequences of external causes	bone fracture	#NULL!	#NULL!
2012	20-29	27	Male	fracture	close reduction	Truma	Injury, poisoning and certain other consequences of external causes	bone fracture	#NULL!	#NULL!
2012	20-29	27	Male	fracture	close reduction	Truma	Injury, poisoning and certain other consequences of external causes	bone fracture	#NULL!	#NULL!
2012	20-29	27	Male	fracture	close reduction	Truma	Injury, poisoning and certain other consequences of external causes	bone fracture	#NULL!	Expertise
2012	20-29	27	Male	fracture	close reduction	Truma	Injury, poisoning and certain other consequences of external causes	bone fracture	#NULL!	Expertise
2012	20-29	27	Male	fracture	close reduction	Truma	Injury, poisoning and certain other consequences of external causes	bone fracture	#NULL!	Expertise
2012	20-29	27	Male	fracture	close reduction	Truma	Injury, poisoning and certain other consequences of external causes	bone fracture	#NULL!	Expertise
2012	20-29	27	Male	fracture	close reduction	Truma	Injury, poisoning and certain other consequences of external causes	bone fracture	#NULL!	Expertise
2012	20-29	28	Male	fracture	close reduction	Truma	Injury, poisoning and certain other consequences of external causes	bone fracture	#NULL!	Expertise
2012	20-29	28	Male	fracture	close reduction	Truma	Injury, poisoning and certain other consequences of external causes	bone fracture	#NULL!	Expertise
2012	20-29	28	Male	fracture	close reduction	Truma	Injury, poisoning and certain other consequences of external causes	bone fracture	#NULL!	Expertise
2012	20-29	28	Male	fracture	close reduction	Truma	Injury, poisoning and certain other consequences of external causes	bone fracture	#NULL!	Expertise
2012	20-29	28	Male	fracture	close reduction	Truma	Injury, poisoning and certain other consequences of external causes	bone fracture	#NULL!	Expertise
2012	20-29	28	Male	fracture	close reduction	Truma	Injury, poisoning and certain other consequences of external causes	bone fracture	#NULL!	Expertise
2012	20-29	28	Male	fracture	close reduction	Truma	Injury, poisoning and certain other consequences of external causes	bone fracture	#NULL!	Expertise
2012	20-29	28	Male	fracture	close reduction	Truma	Injury, poisoning and certain other consequences of external causes	bone fracture	#NULL!	Expertise
2013	20-29	28	Male	fracture	close reduction	Truma	Injury, poisoning and certain other consequences of external causes	bone fracture	#NULL!	#NULL!
2013	20-29	28	Male	fracture	close reduction	Truma	Injury, poisoning and certain other consequences of external causes	bone fracture	#NULL!	Expertise
2013	20-29	28	Male	fracture	close reduction	Truma	Injury, poisoning and certain other consequences of external causes	bone fracture	#NULL!	Expertise
2014	20-29	28	Male	fracture	close reduction	Truma	Injury, poisoning and certain other consequences of external causes	bone fracture	#NULL!	Expertise
2014	20-29	28	Male	fracture	close reduction	Truma	Injury, poisoning and certain other consequences of external causes	bone fracture	#NULL!	Expertise
2014	20-29	28	Male	fracture	close reduction	Truma	Injury, poisoning and certain other consequences of external causes	bone fracture	#NULL!	Expertise
2013	20-29	29	Male	fracture	close reduction	Truma	Injury, poisoning and certain other consequences of external causes	bone fracture	#NULL!	Expertise
2013	20-29	29	Male	fracture	close reduction	Truma	Injury, poisoning and certain other consequences of external causes	bone fracture	#NULL!	Expertise
2013	20-29	29	Male	fracture	close reduction	Truma	Injury, poisoning and certain other consequences of external causes	bone fracture	#NULL!	Expertise
2014	20-29	29	Male	fracture	close reduction	Truma	Injury, poisoning and certain other consequences of external causes	bone fracture	#NULL!	Expertise
2014	30-39	33	Male	fracture	close reduction	Truma	Injury, poisoning and certain other consequences of external causes	bone fracture	#NULL!	Expertise
2011	30-39	34	Male	fracture	close reduction	Truma	Injury, poisoning and certain other consequences of external causes	bone fracture	#NULL!	#NULL!
2011	30-39	34	Male	fracture	close reduction	Truma	Injury, poisoning and certain other consequences of external causes	bone fracture	#NULL!	#NULL!
2014	30-39	35	Male	fracture	close reduction	Truma	Injury, poisoning and certain other consequences of external causes	bone fracture	#NULL!	Expertise
2011	30-39	35	Male	fracture	close reduction	Truma	Injury, poisoning and certain other consequences of external causes	bone fracture	#NULL!	#NULL!
2011	30-39	35	Male	fracture	close reduction	Truma	Injury, poisoning and certain other consequences of external causes	bone fracture	#NULL!	#NULL!
2011	30-39	35	Male	fracture	close reduction	Truma	Injury, poisoning and certain other consequences of external causes	bone fracture	#NULL!	#NULL!
2011	30-39	35	Male	fracture	close reduction	Truma	Injury, poisoning and certain other consequences of external causes	bone fracture	#NULL!	#NULL!
2011	30-39	35	Male	fracture	close reduction	Truma	Injury, poisoning and certain other consequences of external causes	bone fracture	#NULL!	#NULL!
2011	30-39	35	Male	fracture	close reduction	Truma	Injury, poisoning and certain other consequences of external causes	bone fracture	#NULL!	Expertise
2011	30-39	35	Male	fracture	close reduction	Truma	Injury, poisoning and certain other consequences of external causes	bone fracture	#NULL!	Expertise
2011	30-39	35	Male	fracture	close reduction	Truma	Injury, poisoning and certain other consequences of external causes	bone fracture	#NULL!	Expertise
2011	30-39	35	Male	fracture	close reduction	Truma	Injury, poisoning and certain other consequences of external causes	bone fracture	#NULL!	Expertise
2011	30-39	35	Male	fracture	close reduction	Truma	Injury, poisoning and certain other consequences of external causes	bone fracture	#NULL!	Expertise
2012	30-39	35	Male	fracture	close reduction	Truma	Injury, poisoning and certain other consequences of external causes	bone fracture	#NULL!	#NULL!
2012	30-39	35	Male	fracture	close reduction	Truma	Injury, poisoning and certain other consequences of external causes	bone fracture	#NULL!	#NULL!
2012	30-39	35	Male	fracture	close reduction	Truma	Injury, poisoning and certain other consequences of external causes	bone fracture	#NULL!	#NULL!
2011	30-39	36	Male	fracture	close reduction	Truma	Injury, poisoning and certain other consequences of external causes	bone fracture	#NULL!	Expertise
2012	30-39	36	Male	fracture	close reduction	Truma	Injury, poisoning and certain other consequences of external causes	bone fracture	#NULL!	Expertise
2012	30-39	36	Male	fracture	close reduction	Truma	Injury, poisoning and certain other consequences of external causes	bone fracture	#NULL!	Expertise
2012	30-39	36	Male	fracture	close reduction	Truma	Injury, poisoning and certain other consequences of external causes	bone fracture	#NULL!	Expertise
2013	30-39	38	Male	fracture	close reduction	Truma	Injury, poisoning and certain other consequences of external causes	bone fracture	#NULL!	#NULL!
2013	30-39	38	Male	fracture	close reduction	Truma	Injury, poisoning and certain other consequences of external causes	bone fracture	#NULL!	Expertise
2013	30-39	38	Male	fracture	close reduction	Truma	Injury, poisoning and certain other consequences of external causes	bone fracture	#NULL!	Expertise
2013	30-39	38	Male	fracture	close reduction	Truma	Injury, poisoning and certain other consequences of external causes	bone fracture	#NULL!	Expertise
2013	30-39	38	Male	fracture	close reduction	Truma	Injury, poisoning and certain other consequences of external causes	bone fracture	#NULL!	Expertise
2013	30-39	38	Male	fracture	close reduction	Truma	Injury, poisoning and certain other consequences of external causes	bone fracture	#NULL!	Expertise
2013	40-49	45	Male	fracture	close reduction	Truma	Injury, poisoning and certain other consequences of external causes	bone fracture	#NULL!	Expertise
2013	40-49	46	Male	fracture	close reduction	Truma	Injury, poisoning and certain other consequences of external causes	bone fracture	#NULL!	Expertise
2011	40-49	47	Male	fracture	close reduction	Truma	Injury, poisoning and certain other consequences of external causes	bone fracture	#NULL!	Expertise
2011	40-49	47	Male	fracture	close reduction	Truma	Injury, poisoning and certain other consequences of external causes	bone fracture	#NULL!	Expertise
2011	40-49	47	Male	fracture	close reduction	Truma	Injury, poisoning and certain other consequences of external causes	bone fracture	#NULL!	Expertise
2012	40-49	47	Male	fracture	close reduction	Truma	Injury, poisoning and certain other consequences of external causes	bone fracture	#NULL!	Expertise
2013	40-49	47	Male	fracture	close reduction	Truma	Injury, poisoning and certain other consequences of external causes	bone fracture	#NULL!	Expertise
2011	40-49	48	Male	fracture	close reduction	Truma	Injury, poisoning and certain other consequences of external causes	bone fracture	#NULL!	Expertise
2012	40-49	48	Male	fracture	close reduction	Truma	Injury, poisoning and certain other consequences of external causes	bone fracture	#NULL!	Expertise
2014	40-49	49	Male	fracture	close reduction	Truma	Injury, poisoning and certain other consequences of external causes	bone fracture	#NULL!	Expertise
2014	40-49	49	Male	fracture	close reduction	Truma	Injury, poisoning and certain other consequences of external causes	bone fracture	#NULL!	Expertise
2011	50-59	55	Male	fracture	close reduction	Truma	Injury, poisoning and certain other consequences of external causes	bone fracture	#NULL!	Expertise
2012	50-59	55	Male	fracture	close reduction	Truma	Injury, poisoning and certain other consequences of external causes	bone fracture	#NULL!	Expertise	close reduction
2011	50-59	56	Male	fracture	close reduction	Truma	Injury, poisoning and certain other consequences of external causes	bone fracture	#NULL!	Expertise
2011	50-59	56	Male	fracture	close reduction	Truma	Injury, poisoning and certain other consequences of external causes	bone fracture	#NULL!	Expertise
2014	50-59	57	Male	fracture	close reduction	Truma	Injury, poisoning and certain other consequences of external causes	bone fracture	#NULL!	Expertise
2011	60-69	60	Male	fracture	close reduction	Truma	Injury, poisoning and certain other consequences of external causes	bone fracture	#NULL!	Expertise
2011	60-69	61	Male	fracture	close reduction	Truma	Injury, poisoning and certain other consequences of external causes	bone fracture	#NULL!	Expertise
2011	60-69	62	Male	fracture	close reduction	Truma	Injury, poisoning and certain other consequences of external causes	bone fracture	#NULL!	Expertise
2011	60-69	65	Male	fracture	close reduction	Truma	Injury, poisoning and certain other consequences of external causes	bone fracture	#NULL!	Expertise
2012	60-69	65	Male	fracture	close reduction	Truma	Injury, poisoning and certain other consequences of external causes	bone fracture	#NULL!	Expertise	close reduction
2013	0-9	3.5	Female	fracture	close reduction	Truma	Injury, poisoning and certain other consequences of external causes	bone fracture	#NULL!	Expertise
2013	0-9	5	Female	fracture	close reduction	Truma	Injury, poisoning and certain other consequences of external causes	bone fracture	#NULL!	Expertise
2011	0-9	6	Female	fracture	close reduction	Truma	Injury, poisoning and certain other consequences of external causes	bone fracture	#NULL!	Expertise
2011	0-9	9	Female	fracture	close reduction	Truma	Injury, poisoning and certain other consequences of external causes	bone fracture	#NULL!	Expertise	close reduction
2012	0-9	9	Female	fracture	close reduction	Truma	Injury, poisoning and certain other consequences of external causes	bone fracture	#NULL!	Expertise
2013	0-9	9	Female	fracture	close reduction	Truma	Injury, poisoning and certain other consequences of external causes	bone fracture	#NULL!	Expertise	close reduction
2012	10-19	12	Female	fracture	close reduction	Truma	Injury, poisoning and certain other consequences of external causes	bone fracture	#NULL!	Expertise
2011	10-19	15	Female	fracture	close reduction	Truma	Injury, poisoning and certain other consequences of external causes	bone fracture	#NULL!	Expertise
2011	10-19	17	Female	fracture	close reduction	Truma	Injury, poisoning and certain other consequences of external causes	bone fracture	#NULL!	Expertise
2012	10-19	17	Female	fracture	close reduction	Truma	Injury, poisoning and certain other consequences of external causes	bone fracture	#NULL!	Expertise
2012	10-19	18	Female	fracture	close reduction	Truma	Injury, poisoning and certain other consequences of external causes	bone fracture	#NULL!	Expertise	close reduction
2013	10-19	19	Female	fracture	close reduction	Truma	Injury, poisoning and certain other consequences of external causes	bone fracture	#NULL!	Expertise
2014	10-19	19	Female	fracture	close reduction	Truma	External causes of morbidity and mortality	bone fracture	#NULL!	Expertise	close reduction
2011	20-29	23	Female	fracture	close reduction	Truma	Injury, poisoning and certain other consequences of external causes	bone fracture	#NULL!	Expertise
2011	20-29	24	Female	fracture	close reduction	Truma	Injury, poisoning and certain other consequences of external causes	bone fracture	#NULL!	Expertise
2011	20-29	25	Female	fracture	close reduction	Truma	Injury, poisoning and certain other consequences of external causes	bone fracture	#NULL!	Expertise
2012	20-29	25	Female	fracture	close reduction	Truma	Injury, poisoning and certain other consequences of external causes	bone fracture	#NULL!	Expertise	close reduction
2014	20-29	27	Female	fracture	close reduction	Truma	Injury, poisoning and certain other consequences of external causes	bone fracture	#NULL!	Expertise
2011	30-39	31	Female	fracture	close reduction	Truma	Injury, poisoning and certain other consequences of external causes	bone fracture	#NULL!	Expertise
2011	30-39	31	Female	fracture	close reduction	Truma	Injury, poisoning and certain other consequences of external causes	bone fracture	#NULL!	Expertise
2012	30-39	35	Female	fracture	close reduction	Truma	Injury, poisoning and certain other consequences of external causes	bone fracture	#NULL!	Expertise	close reduction
2013	30-39	36	Female	fracture	close reduction	Truma	Injury, poisoning and certain other consequences of external causes	bone fracture	#NULL!	Expertise
2011	40-49	45	Female	fracture	close reduction	Truma	Injury, poisoning and certain other consequences of external causes	bone fracture	#NULL!	Expertise
2011	40-49	48	Female	fracture	close reduction	Truma	Injury, poisoning and certain other consequences of external causes	bone fracture	#NULL!	Expertise	close reduction
2013	40-49	46	Female	fracture	close reduction	Truma	Injury, poisoning and certain other consequences of external causes	bone fracture	#NULL!	Expertise
2012	50-59	52	Female	fracture	close reduction	Truma	Injury, poisoning and certain other consequences of external causes	bone fracture	#NULL!	Expertise
2011	50-59	55	Female	fracture	close reduction	Truma	Injury, poisoning and certain other consequences of external causes	bone fracture	#NULL!	Expertise
2011	60-69	60	Female	fracture	close reduction	Truma	Injury, poisoning and certain other consequences of external causes	bone fracture	#NULL!	Expertise
2011	60-69	60	Female	fracture	close reduction	Truma	Injury, poisoning and certain other consequences of external causes	bone fracture	#NULL!	Expertise
2011	=>70	70	Female	fracture	close reduction	Truma	Injury, poisoning and certain other consequences of external causes	bone fracture	#NULL!	Expertise
2014	=>70	79	Female	fracture	close reduction	Truma	Injury, poisoning and certain other consequences of external causes	bone fracture	#NULL!	Expertise
2014	20-29	25	Male	soft tissue injury	other	Truma	Injury, poisoning and certain other consequences of external causes	Isolated soft tissue injury	#NULL!	Expertise
2013	60-69	65	Male	florid cemento osseous dysplasia	incision & drainage/ debridemnt /sequstectomy	pathology	Benign neoplasms	beign	bone pathology	Expertise
2011	30-39	35	Female	florid cemento osseous dysplasia	incision & drainage/ debridemnt /sequstectomy	pathology	Benign neoplasms	beign	bone pathology	Expertise
2011	30-39	38	Female	florid cemento osseous dysplasia	incision & drainage/ debridemnt /sequstectomy	pathology	Benign neoplasms	beign	bone pathology	Expertise
2012	40-49	40	Female	florid cemento osseous dysplasia	incision & drainage/ debridemnt /sequstectomy	pathology	Benign neoplasms	beign	bone pathology	Expertise
2013	40-49	42	Female	florid cemento osseous dysplasia	incision & drainage/ debridemnt /sequstectomy	pathology	Benign neoplasms	beign	bone pathology	Expertise
2013	40-49	42	Female	florid cemento osseous dysplasia	incision & drainage/ debridemnt /sequstectomy	pathology	Benign neoplasms	beign	bone pathology	Expertise
2013	40-49	44	Female	florid cemento osseous dysplasia	incision & drainage/ debridemnt /sequstectomy	pathology	Benign neoplasms	beign	bone pathology	Expertise
2011	40-49	48	Female	florid cemento osseous dysplasia	incision & drainage/ debridemnt /sequstectomy	pathology	Benign neoplasms	beign	bone pathology	Expertise
2013	50-59	50	Female	florid cemento osseous dysplasia	incision & drainage/ debridemnt /sequstectomy	pathology	Benign neoplasms	beign	bone pathology	Expertise
2011	50-59	52	Female	florid cemento osseous dysplasia	incision & drainage/ debridemnt /sequstectomy	pathology	Benign neoplasms	beign	bone pathology	Expertise
2012	50-59	55	Female	florid cemento osseous dysplasia	incision & drainage/ debridemnt /sequstectomy	pathology	Benign neoplasms	beign	bone pathology	Expertise
2013	50-59	59	Female	florid cemento osseous dysplasia	incision & drainage/ debridemnt /sequstectomy	pathology	Benign neoplasms	beign	bone pathology	Expertise
2011	60-69	65	Female	florid cemento osseous dysplasia	incision & drainage/ debridemnt /sequstectomy	pathology	Benign neoplasms	beign	bone pathology	Expertise
2011	=>70	70	Female	florid cemento osseous dysplasia	incision & drainage/ debridemnt /sequstectomy	pathology	Benign neoplasms	beign	bone pathology	Expertise
2012	=>70	73	Female	florid cemento osseous dysplasia	incision & drainage/ debridemnt /sequstectomy	pathology	Benign neoplasms	beign	bone pathology	Expertise
2013	=>70	75	Female	florid cemento osseous dysplasia	incision & drainage/ debridemnt /sequstectomy	pathology	Benign neoplasms	beign	bone pathology	Expertise
2012	=>70	77	Female	florid cemento osseous dysplasia	incision & drainage/ debridemnt /sequstectomy	pathology	Benign neoplasms	beign	bone pathology	Expertise
2011	10-19	17	Female	ossifying fibroma	incision & drainage/ debridemnt /sequstectomy	pathology	Benign neoplasms	beign	bone pathology	Expertise
2013	20-29	29	Male	fracture	incision & drainage/ debridemnt /sequstectomy	Truma	Injury, poisoning and certain other consequences of external causes	bone fracture	#NULL!	Expertise
2013	40-49	47	Male	fracture	incision & drainage/ debridemnt /sequstectomy	Truma	Injury, poisoning and certain other consequences of external causes	bone fracture	#NULL!	Expertise
2011	40-49	48	Male	fracture	incision & drainage/ debridemnt /sequstectomy	Truma	Injury, poisoning and certain other consequences of external causes	bone fracture	#NULL!	Expertise
2011	50-59	54	Male	gun shot	incision & drainage/ debridemnt /sequstectomy	Truma	Injury, poisoning and certain other consequences of external causes	bone fracture	#NULL!	Expertise
2011	20-29	23	Male	osteopetrosis	incision & drainage/ debridemnt /sequstectomy	Devlpmental defect	Congenital malformations, deformations and chromosomal abnormalities	inherted and syndromic disorder	#NULL!	Expertise
2011	10-19	15	Female	osteopetrosis	incision & drainage/ debridemnt /sequstectomy	Devlpmental defect	Congenital malformations, deformations and chromosomal abnormalities	inherted and syndromic disorder	#NULL!	Expertise
2013	10-19	15	Male	osteopetrosis	incision & drainage/ debridemnt /sequstectomy	Devlpmental defect	Congenital malformations, deformations and chromosomal abnormalities	inherted and syndromic disorder	#NULL!	Expertise
2012	0-9	7	Male	facial space infection	incision & drainage/ debridemnt /sequstectomy	infection	Diseases of the digestive system	odontogenic infection	single	Expertise
2014	0-9	9	Male	facial space infection	incision & drainage/ debridemnt /sequstectomy	infection	Diseases of the digestive system	odontogenic infection	single	Expertise
2014	10-19	10	Male	facial space infection	incision & drainage/ debridemnt /sequstectomy	infection	Diseases of the digestive system	odontogenic infection	single	Expertise
2012	10-19	11	Male	facial space infection	incision & drainage/ debridemnt /sequstectomy	infection	Diseases of the digestive system	odontogenic infection	single	Expertise
2013	10-19	11	Male	facial space infection	incision & drainage/ debridemnt /sequstectomy	infection	Diseases of the digestive system	odontogenic infection	single	Expertise
2012	10-19	12	Male	facial space infection	incision & drainage/ debridemnt /sequstectomy	infection	Diseases of the digestive system	odontogenic infection	single	Expertise
2012	10-19	13	Male	facial space infection	incision & drainage/ debridemnt /sequstectomy	infection	Diseases of the digestive system	odontogenic infection	single	Expertise
2012	10-19	15	Male	facial space infection	incision & drainage/ debridemnt /sequstectomy	infection	Diseases of the digestive system	odontogenic infection	single	Expertise
2013	10-19	17	Male	facial space infection	incision & drainage/ debridemnt /sequstectomy	infection	Diseases of the digestive system	odontogenic infection	multiple/deep space	Expertise
2012	10-19	19	Male	facial space infection	incision & drainage/ debridemnt /sequstectomy	infection	Diseases of the digestive system	odontogenic infection	multiple/deep space	Expertise
2012	10-19	19	Male	facial space infection	incision & drainage/ debridemnt /sequstectomy	infection	Diseases of the digestive system	odontogenic infection	single	Expertise
2013	10-19	19	Male	facial space infection	incision & drainage/ debridemnt /sequstectomy	infection	Diseases of the digestive system	odontogenic infection	multiple/deep space	Expertise
2011	20-29	20	Male	facial space infection	incision & drainage/ debridemnt /sequstectomy	infection	Diseases of the digestive system	odontogenic infection	single	Expertise
2014	20-29	20	Male	facial space infection	incision & drainage/ debridemnt /sequstectomy	infection	Diseases of the digestive system	odontogenic infection	single	Expertise
2011	20-29	21	Male	facial space infection	incision & drainage/ debridemnt /sequstectomy	infection	Diseases of the digestive system	odontogenic infection	multiple/deep space	Expertise
2013	20-29	21	Male	facial space infection	incision & drainage/ debridemnt /sequstectomy	infection	Diseases of the digestive system	odontogenic infection	multiple/deep space	Expertise
2011	20-29	22	Male	facial space infection	incision & drainage/ debridemnt /sequstectomy	infection	Diseases of the digestive system	odontogenic infection	multiple/deep space	Expertise
2011	20-29	22	Male	facial space infection	incision & drainage/ debridemnt /sequstectomy	infection	Diseases of the digestive system	odontogenic infection	multiple/deep space	Expertise
2011	20-29	22	Male	facial space infection	incision & drainage/ debridemnt /sequstectomy	infection	Diseases of the digestive system	odontogenic infection	multiple/deep space	Expertise
2013	20-29	22	Male	facial space infection	incision & drainage/ debridemnt /sequstectomy	infection	Diseases of the digestive system	odontogenic infection	multiple/deep space	Expertise
2014	20-29	22	Male	facial space infection	incision & drainage/ debridemnt /sequstectomy	infection	Diseases of the digestive system	odontogenic infection	single	Expertise
2011	20-29	23	Male	facial space infection	incision & drainage/ debridemnt /sequstectomy	infection	Diseases of the digestive system	odontogenic infection	multiple/deep space	Expertise
2013	20-29	23	Male	facial space infection	incision & drainage/ debridemnt /sequstectomy	infection	Diseases of the digestive system	odontogenic infection	multiple/deep space	Expertise
2011	20-29	25	Male	facial space infection	incision & drainage/ debridemnt /sequstectomy	infection	Diseases of the digestive system	odontogenic infection	multiple/deep space	Expertise
2012	20-29	25	Male	facial space infection	incision & drainage/ debridemnt /sequstectomy	infection	Diseases of the digestive system	odontogenic infection	single	Expertise
2014	20-29	25	Male	facial space infection	incision & drainage/ debridemnt /sequstectomy	infection	Diseases of the digestive system	odontogenic infection	multiple/deep space	Expertise
2012	20-29	29	Male	facial space infection	incision & drainage/ debridemnt /sequstectomy	infection	Diseases of the digestive system	odontogenic infection	single	Expertise
2011	30-39	30	Male	facial space infection	incision & drainage/ debridemnt /sequstectomy	infection	Diseases of the digestive system	odontogenic infection	single	Expertise
2011	30-39	30	Male	facial space infection	incision & drainage/ debridemnt /sequstectomy	infection	Diseases of the digestive system	odontogenic infection	single	Expertise
2013	30-39	30	Male	facial space infection	incision & drainage/ debridemnt /sequstectomy	infection	Diseases of the digestive system	odontogenic infection	multiple/deep space	Expertise
2011	30-39	32	Male	facial space infection	incision & drainage/ debridemnt /sequstectomy	infection	Diseases of the digestive system	odontogenic infection	single	Expertise
2012	30-39	33	Male	facial space infection	incision & drainage/ debridemnt /sequstectomy	infection	Diseases of the digestive system	odontogenic infection	single	Expertise
2011	30-39	34	Male	facial space infection	incision & drainage/ debridemnt /sequstectomy	infection	Diseases of the digestive system	odontogenic infection	multiple/deep space	Expertise
2011	0-9	35	Male	facial space infection	incision & drainage/ debridemnt /sequstectomy	infection	Diseases of the digestive system	odontogenic infection	single	Expertise
2014	30-39	35	Male	facial space infection	incision & drainage/ debridemnt /sequstectomy	infection	Diseases of the digestive system	odontogenic infection	single	Expertise
2011	30-39	37	Male	facial space infection	incision & drainage/ debridemnt /sequstectomy	infection	Diseases of the digestive system	odontogenic infection	multiple/deep space	Expertise
2011	30-39	38	Male	facial space infection	incision & drainage/ debridemnt /sequstectomy	infection	Diseases of the digestive system	odontogenic infection	multiple/deep space	Expertise
2013	30-39	38	Male	facial space infection	incision & drainage/ debridemnt /sequstectomy	infection	Diseases of the digestive system	odontogenic infection	multiple/deep space	Expertise
2011	40-49	40	Male	facial space infection	incision & drainage/ debridemnt /sequstectomy	infection	Diseases of the digestive system	odontogenic infection	single	Expertise
2013	40-49	40	Male	facial space infection	incision & drainage/ debridemnt /sequstectomy	infection	Diseases of the digestive system	odontogenic infection	single	Expertise
2013	40-49	42	Male	facial space infection	incision & drainage/ debridemnt /sequstectomy	infection	Diseases of the digestive system	odontogenic infection	single	Expertise
2011	40-49	43	Male	facial space infection	incision & drainage/ debridemnt /sequstectomy	infection	Diseases of the digestive system	odontogenic infection	multiple/deep space	Expertise
2013	40-49	43	Male	facial space infection	incision & drainage/ debridemnt /sequstectomy	infection	Diseases of the digestive system	odontogenic infection	multiple/deep space	Expertise
2013	40-49	43	Male	facial space infection	incision & drainage/ debridemnt /sequstectomy	infection	Diseases of the digestive system	odontogenic infection	multiple/deep space	Expertise
2013	40-49	43	Male	facial space infection	incision & drainage/ debridemnt /sequstectomy	infection	Diseases of the digestive system	odontogenic infection	multiple/deep space	Expertise
2011	40-49	45	Male	facial space infection	incision & drainage/ debridemnt /sequstectomy	infection	Diseases of the digestive system	odontogenic infection	multiple/deep space	Expertise
2013	40-49	45	Male	facial space infection	incision & drainage/ debridemnt /sequstectomy	infection	Diseases of the digestive system	odontogenic infection	multiple/deep space	Expertise
2011	40-49	48	Male	facial space infection	incision & drainage/ debridemnt /sequstectomy	infection	Diseases of the digestive system	odontogenic infection	multiple/deep space	Expertise
2014	50-59	50	Male	facial space infection	incision & drainage/ debridemnt /sequstectomy	infection	Diseases of the digestive system	odontogenic infection	single	Expertise
2012	50-59	52	Male	facial space infection	incision & drainage/ debridemnt /sequstectomy	infection	Diseases of the digestive system	odontogenic infection	multiple/deep space	Expertise
2011	50-59	54	Male	facial space infection	incision & drainage/ debridemnt /sequstectomy	infection	Diseases of the digestive system	odontogenic infection	multiple/deep space	Expertise
2013	60-69	60	Male	facial space infection	incision & drainage/ debridemnt /sequstectomy	infection	Diseases of the digestive system	odontogenic infection	single	Expertise
2014	60-69	60	Male	facial space infection	incision & drainage/ debridemnt /sequstectomy	infection	Diseases of the digestive system	odontogenic infection	multiple/deep space	Expertise
2012	60-69	64	Male	facial space infection	incision & drainage/ debridemnt /sequstectomy	infection	Diseases of the digestive system	odontogenic infection	multiple/deep space	Expertise
2011	60-69	65	Male	facial space infection	incision & drainage/ debridemnt /sequstectomy	infection	Diseases of the digestive system	odontogenic infection	single	Expertise
2012	=>70	70	Male	facial space infection	incision & drainage/ debridemnt /sequstectomy	infection	Diseases of the digestive system	odontogenic infection	single	Expertise
2013	=>70	83	Male	facial space infection	incision & drainage/ debridemnt /sequstectomy	infection	Diseases of the digestive system	odontogenic infection	multiple/deep space	Expertise
2012	0-9	7	Female	facial space infection	incision & drainage/ debridemnt /sequstectomy	infection	Diseases of the digestive system	odontogenic infection	single	Expertise
2014	0-9	9	Female	facial space infection	incision & drainage/ debridemnt /sequstectomy	infection	Diseases of the digestive system	odontogenic infection	single	Expertise
2014	10-19	11	Female	facial space infection	incision & drainage/ debridemnt /sequstectomy	infection	Diseases of the digestive system	odontogenic infection	single	Expertise
2011	10-19	12	Female	facial space infection	incision & drainage/ debridemnt /sequstectomy	infection	Diseases of the digestive system	odontogenic infection	single	Expertise
2013	10-19	15	Female	facial space infection	incision & drainage/ debridemnt /sequstectomy	infection	Diseases of the digestive system	odontogenic infection	single	Expertise
2012	10-19	18	Female	facial space infection	incision & drainage/ debridemnt /sequstectomy	infection	Diseases of the digestive system	odontogenic infection	multiple/deep space	Expertise
2014	10-19	18	Female	facial space infection	incision & drainage/ debridemnt /sequstectomy	infection	Diseases of the digestive system	odontogenic infection	multiple/deep space	Expertise
2014	10-19	19	Female	facial space infection	incision & drainage/ debridemnt /sequstectomy	infection	Diseases of the digestive system	odontogenic infection	multiple/deep space	Expertise
2011	20-29	20	Female	facial space infection	incision & drainage/ debridemnt /sequstectomy	infection	Diseases of the digestive system	odontogenic infection	single	Expertise
2011	20-29	20	Female	facial space infection	incision & drainage/ debridemnt /sequstectomy	infection	Diseases of the digestive system	odontogenic infection	multiple/deep space	Expertise
2011	20-29	21	Female	facial space infection	incision & drainage/ debridemnt /sequstectomy	infection	Diseases of the digestive system	odontogenic infection	multiple/deep space	Expertise
2013	20-29	21	Female	facial space infection	incision & drainage/ debridemnt /sequstectomy	infection	Diseases of the digestive system	odontogenic infection	single	Expertise
2013	20-29	21	Female	facial space infection	incision & drainage/ debridemnt /sequstectomy	infection	Diseases of the digestive system	odontogenic infection	single	Expertise
2013	20-29	23	Female	facial space infection	incision & drainage/ debridemnt /sequstectomy	infection	Diseases of the digestive system	odontogenic infection	single	Expertise
2013	20-29	23	Female	facial space infection	incision & drainage/ debridemnt /sequstectomy	infection	Diseases of the digestive system	odontogenic infection	single	Expertise
2013	20-29	24	Female	facial space infection	incision & drainage/ debridemnt /sequstectomy	infection	Diseases of the digestive system	odontogenic infection	multiple/deep space	Expertise
2011	20-29	25	Female	facial space infection	incision & drainage/ debridemnt /sequstectomy	infection	Diseases of the digestive system	odontogenic infection	multiple/deep space	Expertise
2012	20-29	25	Female	facial space infection	incision & drainage/ debridemnt /sequstectomy	infection	Diseases of the digestive system	odontogenic infection	multiple/deep space	Expertise
2013	20-29	25	Female	facial space infection	incision & drainage/ debridemnt /sequstectomy	infection	Diseases of the digestive system	odontogenic infection	multiple/deep space	Expertise
2014	20-29	25	Female	facial space infection	incision & drainage/ debridemnt /sequstectomy	infection	Diseases of the digestive system	odontogenic infection	single	Expertise
2011	20-29	27	Female	facial space infection	incision & drainage/ debridemnt /sequstectomy	infection	Diseases of the digestive system	odontogenic infection	multiple/deep space	Expertise
2013	20-29	27	Female	facial space infection	incision & drainage/ debridemnt /sequstectomy	infection	Diseases of the digestive system	odontogenic infection	multiple/deep space	Expertise
2014	20-29	28	Female	facial space infection	incision & drainage/ debridemnt /sequstectomy	infection	Diseases of the digestive system	odontogenic infection	single	Expertise
2014	20-29	28	Female	facial space infection	incision & drainage/ debridemnt /sequstectomy	infection	Diseases of the digestive system	odontogenic infection	single	Expertise
2013	20-29	29	Female	facial space infection	incision & drainage/ debridemnt /sequstectomy	infection	Diseases of the digestive system	odontogenic infection	multiple/deep space	Expertise
2011	30-39	30	Female	facial space infection	incision & drainage/ debridemnt /sequstectomy	infection	Diseases of the digestive system	odontogenic infection	multiple/deep space	Expertise
2013	30-39	30	Female	facial space infection	incision & drainage/ debridemnt /sequstectomy	infection	Diseases of the digestive system	odontogenic infection	single	Expertise
2013	30-39	30	Female	facial space infection	incision & drainage/ debridemnt /sequstectomy	infection	Diseases of the digestive system	odontogenic infection	multiple/deep space	Expertise
2014	30-39	30	Female	facial space infection	incision & drainage/ debridemnt /sequstectomy	infection	Diseases of the digestive system	odontogenic infection	single	Expertise
2012	30-39	32	Female	facial space infection	incision & drainage/ debridemnt /sequstectomy	infection	Diseases of the digestive system	odontogenic infection	single	Expertise
2012	30-39	35	Female	facial space infection	incision & drainage/ debridemnt /sequstectomy	infection	Diseases of the digestive system	odontogenic infection	single	Expertise
2012	30-39	35	Female	facial space infection	incision & drainage/ debridemnt /sequstectomy	infection	Diseases of the digestive system	odontogenic infection	multiple/deep space	Expertise
2013	30-39	36	Female	facial space infection	incision & drainage/ debridemnt /sequstectomy	infection	Diseases of the digestive system	odontogenic infection	multiple/deep space	Expertise
2013	30-39	38	Female	facial space infection	incision & drainage/ debridemnt /sequstectomy	infection	Diseases of the digestive system	odontogenic infection	multiple/deep space	Expertise
2011	40-49	40	Female	facial space infection	incision & drainage/ debridemnt /sequstectomy	infection	Diseases of the digestive system	odontogenic infection	single	Expertise
2013	40-49	41	Female	facial space infection	incision & drainage/ debridemnt /sequstectomy	infection	Diseases of the digestive system	odontogenic infection	multiple/deep space	Expertise
2011	40-49	47	Female	facial space infection	incision & drainage/ debridemnt /sequstectomy	infection	Diseases of the digestive system	odontogenic infection	single	Expertise
2011	50-59	50	Female	facial space infection	incision & drainage/ debridemnt /sequstectomy	infection	Diseases of the digestive system	odontogenic infection	single	Expertise
2012	50-59	50	Female	facial space infection	incision & drainage/ debridemnt /sequstectomy	infection	Diseases of the digestive system	odontogenic infection	single	Expertise
2011	60-69	65	Female	facial space infection	incision & drainage/ debridemnt /sequstectomy	infection	Diseases of the digestive system	odontogenic infection	single	Expertise
2011	=>70	70	Female	facial space infection	incision & drainage/ debridemnt /sequstectomy	infection	Diseases of the digestive system	odontogenic infection	single	Expertise
2011	=>70	70	Female	facial space infection	incision & drainage/ debridemnt /sequstectomy	infection	Diseases of the digestive system	odontogenic infection	single	Expertise
2012	=>70	75	Female	facial space infection	incision & drainage/ debridemnt /sequstectomy	infection	Diseases of the digestive system	odontogenic infection	single	Expertise
2012	=>70	80	Female	facial space infection	incision & drainage/ debridemnt /sequstectomy	infection	Diseases of the digestive system	odontogenic infection	multiple/deep space	Expertise
2014	=>70	95	Female	facial space infection	incision & drainage/ debridemnt /sequstectomy	infection	Diseases of the digestive system	odontogenic infection	single	Expertise
2013	0-9	9	Male	ludwig's angina	incision & drainage/ debridemnt /sequstectomy	infection	Diseases of the digestive system	odontogenic infection	ludwges angina	Expertise
2012	10-19	10	Male	ludwig's angina	incision & drainage/ debridemnt /sequstectomy	infection	Diseases of the digestive system	odontogenic infection	ludwges angina	Expertise
2014	10-19	14	Male	ludwig's angina	incision & drainage/ debridemnt /sequstectomy	infection	Diseases of the digestive system	odontogenic infection	ludwges angina	Expertise
2014	20-29	23	Male	ludwig's angina	incision & drainage/ debridemnt /sequstectomy	infection	Diseases of the digestive system	odontogenic infection	ludwges angina	Expertise
2012	20-29	25	Male	ludwig's angina	incision & drainage/ debridemnt /sequstectomy	infection	Diseases of the digestive system	odontogenic infection	ludwges angina	Expertise
2013	20-29	25	Male	ludwig's angina	incision & drainage/ debridemnt /sequstectomy	infection	Diseases of the digestive system	odontogenic infection	ludwges angina	Expertise
2014	20-29	25	Male	ludwig's angina	incision & drainage/ debridemnt /sequstectomy	infection	Diseases of the digestive system	odontogenic infection	ludwges angina	Expertise
2011	20-29	26	Male	ludwig's angina	incision & drainage/ debridemnt /sequstectomy	infection	Diseases of the digestive system	odontogenic infection	ludwges angina	Expertise
2011	20-29	26	Male	ludwig's angina	incision & drainage/ debridemnt /sequstectomy	infection	Diseases of the digestive system	odontogenic infection	ludwges angina	Expertise
2011	20-29	27	Male	ludwig's angina	incision & drainage/ debridemnt /sequstectomy	infection	Diseases of the digestive system	odontogenic infection	ludwges angina	Expertise
2011	20-29	28	Male	ludwig's angina	incision & drainage/ debridemnt /sequstectomy	infection	Diseases of the digestive system	odontogenic infection	ludwges angina	Expertise
2013	20-29	29	Male	ludwig's angina	incision & drainage/ debridemnt /sequstectomy	infection	Diseases of the digestive system	odontogenic infection	ludwges angina	Expertise
2011	30-39	30	Male	ludwig's angina	incision & drainage/ debridemnt /sequstectomy	infection	Diseases of the digestive system	odontogenic infection	ludwges angina	Expertise
2011	30-39	30	Male	ludwig's angina	incision & drainage/ debridemnt /sequstectomy	infection	Diseases of the digestive system	odontogenic infection	ludwges angina	Expertise
2011	30-39	30	Male	ludwig's angina	incision & drainage/ debridemnt /sequstectomy	infection	Diseases of the digestive system	odontogenic infection	ludwges angina	Expertise
2011	30-39	31	Male	ludwig's angina	incision & drainage/ debridemnt /sequstectomy	infection	Diseases of the digestive system	odontogenic infection	ludwges angina	Expertise
2013	30-39	32	Male	ludwig's angina	incision & drainage/ debridemnt /sequstectomy	infection	Diseases of the digestive system	odontogenic infection	ludwges angina	Expertise
2014	30-39	34	Male	ludwig's angina	incision & drainage/ debridemnt /sequstectomy	infection	Diseases of the digestive system	odontogenic infection	ludwges angina	Expertise
2012	30-39	38	Male	ludwig's angina	incision & drainage/ debridemnt /sequstectomy	infection	Diseases of the digestive system	odontogenic infection	ludwges angina	Expertise
2013	30-39	39	Male	ludwig's angina	incision & drainage/ debridemnt /sequstectomy	infection	Diseases of the digestive system	odontogenic infection	ludwges angina	Expertise
2012	40-49	45	Male	ludwig's angina	incision & drainage/ debridemnt /sequstectomy	infection	Diseases of the digestive system	odontogenic infection	ludwges angina	Expertise
2011	50-59	50	Male	ludwig's angina	incision & drainage/ debridemnt /sequstectomy	infection	Diseases of the digestive system	odontogenic infection	ludwges angina	Expertise
2013	50-59	53	Male	ludwig's angina	incision & drainage/ debridemnt /sequstectomy	infection	Diseases of the digestive system	odontogenic infection	ludwges angina	Expertise
2013	50-59	54	Male	ludwig's angina	incision & drainage/ debridemnt /sequstectomy	infection	Diseases of the digestive system	odontogenic infection	ludwges angina	Expertise
2013	50-59	55	Male	ludwig's angina	incision & drainage/ debridemnt /sequstectomy	infection	Diseases of the digestive system	odontogenic infection	ludwges angina	Expertise
2013	=>70	70	Male	ludwig's angina	incision & drainage/ debridemnt /sequstectomy	infection	Diseases of the digestive system	odontogenic infection	ludwges angina	Expertise
2012	10-19	18	Female	ludwig's angina	incision & drainage/ debridemnt /sequstectomy	infection	Diseases of the digestive system	odontogenic infection	ludwges angina	Expertise
2014	10-19	18	Female	ludwig's angina	incision & drainage/ debridemnt /sequstectomy	infection	Diseases of the digestive system	odontogenic infection	ludwges angina	Expertise
2013	20-29	20	Female	ludwig's angina	incision & drainage/ debridemnt /sequstectomy	infection	Diseases of the digestive system	odontogenic infection	ludwges angina	Expertise
2011	20-29	23	Female	ludwig's angina	incision & drainage/ debridemnt /sequstectomy	infection	Diseases of the digestive system	odontogenic infection	ludwges angina	Expertise
2013	20-29	24	Female	ludwig's angina	incision & drainage/ debridemnt /sequstectomy	infection	Diseases of the digestive system	odontogenic infection	ludwges angina	Expertise
2012	20-29	25	Female	ludwig's angina	incision & drainage/ debridemnt /sequstectomy	infection	Diseases of the digestive system	odontogenic infection	ludwges angina	Expertise
2014	20-29	25	Female	ludwig's angina	incision & drainage/ debridemnt /sequstectomy	infection	Diseases of the digestive system	odontogenic infection	ludwges angina	Expertise
2014	20-29	25	Female	ludwig's angina	incision & drainage/ debridemnt /sequstectomy	infection	Diseases of the digestive system	odontogenic infection	ludwges angina	Expertise
2014	20-29	26	Female	ludwig's angina	incision & drainage/ debridemnt /sequstectomy	infection	Diseases of the digestive system	odontogenic infection	ludwges angina	Expertise
2011	30-39	30	Female	ludwig's angina	incision & drainage/ debridemnt /sequstectomy	infection	Diseases of the digestive system	odontogenic infection	ludwges angina	Expertise
2013	30-39	32	Female	ludwig's angina	incision & drainage/ debridemnt /sequstectomy	infection	Diseases of the digestive system	odontogenic infection	ludwges angina	Expertise
2014	30-39	35	Female	ludwig's angina	incision & drainage/ debridemnt /sequstectomy	infection	Diseases of the digestive system	odontogenic infection	ludwges angina	Expertise
2013	30-39	37	Female	ludwig's angina	incision & drainage/ debridemnt /sequstectomy	infection	Diseases of the digestive system	odontogenic infection	ludwges angina	Expertise
2011	30-39	38	Female	ludwig's angina	incision & drainage/ debridemnt /sequstectomy	infection	Diseases of the digestive system	odontogenic infection	ludwges angina	Expertise
2013	40-49	40	Female	ludwig's angina	incision & drainage/ debridemnt /sequstectomy	infection	Diseases of the digestive system	odontogenic infection	ludwges angina	Expertise
2011	40-49	48	Female	ludwig's angina	incision & drainage/ debridemnt /sequstectomy	infection	Diseases of the digestive system	odontogenic infection	ludwges angina	Expertise
2014	60-69	60	Female	ludwig's angina	incision & drainage/ debridemnt /sequstectomy	infection	Diseases of the digestive system	odontogenic infection	ludwges angina	Expertise
2012	=>70	70	Female	ludwig's angina	incision & drainage/ debridemnt /sequstectomy	infection	Diseases of the digestive system	odontogenic infection	ludwges angina	Expertise
2014	=>70	80	Female	ludwig's angina	incision & drainage/ debridemnt /sequstectomy	infection	Diseases of the digestive system	odontogenic infection	ludwges angina	Expertise
2011	20-29	27	Male	necrotizig fascitis	incision & drainage/ debridemnt /sequstectomy	infection	Diseases of the musculoskeletal system and connective tissue	odontogenic infection	soft tissue infection	Expertise
2011	30-39	30	Male	necrotizig fascitis	incision & drainage/ debridemnt /sequstectomy	infection	Diseases of the musculoskeletal system and connective tissue	odontogenic infection	soft tissue infection	Expertise
2011	30-39	32	Male	necrotizig fascitis	incision & drainage/ debridemnt /sequstectomy	infection	Diseases of the musculoskeletal system and connective tissue	odontogenic infection	soft tissue infection	Expertise
2014	30-39	33	Male	necrotizig fascitis	incision & drainage/ debridemnt /sequstectomy	infection	Diseases of the musculoskeletal system and connective tissue	odontogenic infection	soft tissue infection	Expertise
2012	40-49	47	Male	necrotizig fascitis	incision & drainage/ debridemnt /sequstectomy	infection	Diseases of the musculoskeletal system and connective tissue	odontogenic infection	soft tissue infection	Expertise
2012	60-69	64	Male	necrotizig fascitis	incision & drainage/ debridemnt /sequstectomy	infection	Diseases of the musculoskeletal system and connective tissue	odontogenic infection	soft tissue infection	Expertise
2014	60-69	65	Male	necrotizig fascitis	incision & drainage/ debridemnt /sequstectomy	infection	Diseases of the musculoskeletal system and connective tissue	odontogenic infection	soft tissue infection	Expertise
2012	=>70	83	Male	necrotizig fascitis	incision & drainage/ debridemnt /sequstectomy	infection	Diseases of the musculoskeletal system and connective tissue	odontogenic infection	soft tissue infection	Expertise
2011	20-29	20	Female	necrotizig fascitis	incision & drainage/ debridemnt /sequstectomy	infection	Diseases of the musculoskeletal system and connective tissue	odontogenic infection	soft tissue infection	Expertise
2011	20-29	22	Female	necrotizig fascitis	incision & drainage/ debridemnt /sequstectomy	infection	Diseases of the musculoskeletal system and connective tissue	odontogenic infection	soft tissue infection	Expertise
2012	20-29	22	Female	necrotizig fascitis	incision & drainage/ debridemnt /sequstectomy	infection	Diseases of the musculoskeletal system and connective tissue	odontogenic infection	soft tissue infection	Expertise
2012	20-29	22	Female	necrotizig fascitis	incision & drainage/ debridemnt /sequstectomy	infection	Diseases of the musculoskeletal system and connective tissue	odontogenic infection	soft tissue infection	Expertise
2011	20-29	24	Female	necrotizig fascitis	incision & drainage/ debridemnt /sequstectomy	infection	Diseases of the musculoskeletal system and connective tissue	odontogenic infection	soft tissue infection	Expertise
2012	20-29	29	Female	necrotizig fascitis	incision & drainage/ debridemnt /sequstectomy	infection	Diseases of the musculoskeletal system and connective tissue	odontogenic infection	soft tissue infection	Expertise
2011	30-39	35	Female	necrotizig fascitis	incision & drainage/ debridemnt /sequstectomy	infection	Diseases of the musculoskeletal system and connective tissue	odontogenic infection	soft tissue infection	Expertise
2011	40-49	40	Female	necrotizig fascitis	incision & drainage/ debridemnt /sequstectomy	infection	Diseases of the musculoskeletal system and connective tissue	odontogenic infection	soft tissue infection	Expertise
2011	40-49	45	Female	necrotizig fascitis	incision & drainage/ debridemnt /sequstectomy	infection	Diseases of the musculoskeletal system and connective tissue	odontogenic infection	soft tissue infection	Expertise
2014	40-49	45	Female	necrotizig fascitis	incision & drainage/ debridemnt /sequstectomy	infection	Diseases of the musculoskeletal system and connective tissue	odontogenic infection	soft tissue infection	Expertise
2012	50-59	55	Female	necrotizig fascitis	incision & drainage/ debridemnt /sequstectomy	infection	Diseases of the musculoskeletal system and connective tissue	odontogenic infection	soft tissue infection	Expertise
2011	20-29	25	Male	osteomylitis	incision & drainage/ debridemnt /sequstectomy	infection	Diseases of the digestive system	odontogenic infection	bone infection	Expertise
2012	20-29	25	Male	osteomylitis	incision & drainage/ debridemnt /sequstectomy	infection	Diseases of the digestive system	odontogenic infection	bone infection	Expertise
2013	20-29	27	Male	osteomylitis	incision & drainage/ debridemnt /sequstectomy	infection	Diseases of the digestive system	odontogenic infection	bone infection	Expertise
2012	30-39	30	Male	osteomylitis	incision & drainage/ debridemnt /sequstectomy	infection	Diseases of the digestive system	odontogenic infection	bone infection	Expertise
2011	30-39	31	Male	osteomylitis	incision & drainage/ debridemnt /sequstectomy	infection	Diseases of the digestive system	odontogenic infection	bone infection	Expertise
2012	30-39	32	Male	osteomylitis	incision & drainage/ debridemnt /sequstectomy	infection	Diseases of the digestive system	odontogenic infection	bone infection	Expertise
2014	30-39	36	Male	osteomylitis	incision & drainage/ debridemnt /sequstectomy	infection	Diseases of the digestive system	odontogenic infection	bone infection	Expertise
2011	30-39	39	Male	osteomylitis	incision & drainage/ debridemnt /sequstectomy	infection	Diseases of the digestive system	odontogenic infection	bone infection	Expertise
2011	40-49	44	Male	osteomylitis	incision & drainage/ debridemnt /sequstectomy	infection	Diseases of the digestive system	odontogenic infection	bone infection	Expertise
2011	50-59	53	Male	osteomylitis	incision & drainage/ debridemnt /sequstectomy	infection	Diseases of the digestive system	odontogenic infection	bone infection	Expertise
2011	60-69	60	Male	osteomylitis	incision & drainage/ debridemnt /sequstectomy	infection	Diseases of the digestive system	odontogenic infection	bone infection	Expertise
2012	60-69	62	Male	osteomylitis	incision & drainage/ debridemnt /sequstectomy	infection	Diseases of the digestive system	odontogenic infection	bone infection	Expertise
2013	60-69	63	Male	osteomylitis	incision & drainage/ debridemnt /sequstectomy	infection	Diseases of the digestive system	odontogenic infection	bone infection	Expertise
2011	60-69	65	Male	osteomylitis	incision & drainage/ debridemnt /sequstectomy	infection	Diseases of the digestive system	odontogenic infection	bone infection	Expertise
2011	60-69	65	Male	osteomylitis	incision & drainage/ debridemnt /sequstectomy	infection	Diseases of the digestive system	odontogenic infection	bone infection	Expertise
2014	=>70	75	Male	osteomylitis	incision & drainage/ debridemnt /sequstectomy	infection	Diseases of the digestive system	odontogenic infection	bone infection	Expertise
2011	0-9	0.5	Female	osteomylitis	incision & drainage/ debridemnt /sequstectomy	infection	Diseases of the digestive system	odontogenic infection	bone infection	Expertise
2011	0-9	7	Female	osteomylitis	incision & drainage/ debridemnt /sequstectomy	infection	Diseases of the digestive system	odontogenic infection	bone infection	Expertise
2012	0-9	9	Female	osteomylitis	incision & drainage/ debridemnt /sequstectomy	infection	Diseases of the digestive system	odontogenic infection	bone infection	Expertise
2012	10-19	10	Female	osteomylitis	incision & drainage/ debridemnt /sequstectomy	infection	Diseases of the digestive system	odontogenic infection	bone infection	Expertise
2011	10-19	11	Female	osteomylitis	incision & drainage/ debridemnt /sequstectomy	infection	Diseases of the digestive system	odontogenic infection	bone infection	Expertise
2011	10-19	12	Female	osteomylitis	incision & drainage/ debridemnt /sequstectomy	infection	Diseases of the digestive system	odontogenic infection	bone infection	Expertise
2011	10-19	15	Female	osteomylitis	incision & drainage/ debridemnt /sequstectomy	infection	Diseases of the digestive system	odontogenic infection	bone infection	Expertise
2011	10-19	16	Female	osteomylitis	incision & drainage/ debridemnt /sequstectomy	infection	Diseases of the digestive system	odontogenic infection	bone infection	Expertise
2011	20-29	25	Female	osteomylitis	incision & drainage/ debridemnt /sequstectomy	infection	Diseases of the digestive system	odontogenic infection	bone infection	Expertise
2012	20-29	26	Female	osteomylitis	incision & drainage/ debridemnt /sequstectomy	infection	Diseases of the digestive system	odontogenic infection	bone infection	Expertise
2014	20-29	27	Female	osteomylitis	incision & drainage/ debridemnt /sequstectomy	infection	Diseases of the digestive system	odontogenic infection	bone infection	Expertise
2011	30-39	35	Female	osteomylitis	incision & drainage/ debridemnt /sequstectomy	infection	Diseases of the digestive system	odontogenic infection	bone infection	Expertise
2013	30-39	35	Female	osteomylitis	incision & drainage/ debridemnt /sequstectomy	infection	Diseases of the digestive system	odontogenic infection	bone infection	Expertise
2011	40-49	45	Female	osteomylitis	incision & drainage/ debridemnt /sequstectomy	infection	Diseases of the digestive system	odontogenic infection	bone infection	Expertise
2011	40-49	47	Female	osteomylitis	incision & drainage/ debridemnt /sequstectomy	infection	Diseases of the digestive system	odontogenic infection	bone infection	Expertise
2011	40-49	40	Female	osteomylitis	incision & drainage/ debridemnt /sequstectomy	infection	Diseases of the digestive system	odontogenic infection	bone infection	Expertise
2013	40-49	40	Female	osteomylitis	incision & drainage/ debridemnt /sequstectomy	infection	Diseases of the digestive system	odontogenic infection	bone infection	Expertise
2011	40-49	45	Female	osteomylitis	incision & drainage/ debridemnt /sequstectomy	infection	Diseases of the digestive system	odontogenic infection	bone infection	Expertise
2011	40-49	45	Female	osteomylitis	incision & drainage/ debridemnt /sequstectomy	infection	Diseases of the digestive system	odontogenic infection	bone infection	Expertise
2013	40-49	45	Female	osteomylitis	incision & drainage/ debridemnt /sequstectomy	infection	Diseases of the digestive system	odontogenic infection	bone infection	Expertise
2014	40-49	45	Female	osteomylitis	incision & drainage/ debridemnt /sequstectomy	infection	Diseases of the digestive system	odontogenic infection	bone infection	Expertise
2011	40-49	46	Female	osteomylitis	incision & drainage/ debridemnt /sequstectomy	infection	Diseases of the digestive system	odontogenic infection	bone infection	Expertise
2011	50-59	50	Female	osteomylitis	incision & drainage/ debridemnt /sequstectomy	infection	Diseases of the digestive system	odontogenic infection	bone infection	Expertise
2011	50-59	50	Female	osteomylitis	incision & drainage/ debridemnt /sequstectomy	infection	Diseases of the digestive system	odontogenic infection	bone infection	Expertise
2013	50-59	50	Female	osteomylitis	incision & drainage/ debridemnt /sequstectomy	infection	Diseases of the digestive system	odontogenic infection	bone infection	Expertise
2014	50-59	54	Female	osteomylitis	incision & drainage/ debridemnt /sequstectomy	infection	Diseases of the digestive system	odontogenic infection	bone infection	Expertise
2011	50-59	55	Female	osteomylitis	incision & drainage/ debridemnt /sequstectomy	infection	Diseases of the digestive system	odontogenic infection	bone infection	Expertise
2011	60-69	60	Female	osteomylitis	incision & drainage/ debridemnt /sequstectomy	infection	Diseases of the digestive system	odontogenic infection	bone infection	Expertise
2011	=>70	70	Female	osteomylitis	incision & drainage/ debridemnt /sequstectomy	infection	Diseases of the digestive system	odontogenic infection	bone infection	Expertise
2013	=>70	70	Female	osteomylitis	incision & drainage/ debridemnt /sequstectomy	infection	Diseases of the digestive system	odontogenic infection	bone infection	Expertise
2013	=>70	70	Female	osteomylitis	incision & drainage/ debridemnt /sequstectomy	infection	Diseases of the digestive system	odontogenic infection	bone infection	Expertise
2014	=>70	75	Female	osteomylitis	incision & drainage/ debridemnt /sequstectomy	infection	Diseases of the digestive system	odontogenic infection	bone infection	Expertise
2011	=>70	80	Female	osteomylitis	incision & drainage/ debridemnt /sequstectomy	infection	Diseases of the digestive system	odontogenic infection	bone infection	Expertise
2011	=>70	80	Female	osteomylitis	incision & drainage/ debridemnt /sequstectomy	infection	Diseases of the digestive system	odontogenic infection	bone infection	Expertise
2012	30-39	34	Male	aspergillosis	incision & drainage/ debridemnt /sequstectomy	infection	Diseases of the respiratory system	non-odontogenic infection	specific infection	Expertise
2013	40-49	40	Male	aspergillosis	incision & drainage/ debridemnt /sequstectomy	infection	Diseases of the respiratory system	non-odontogenic infection	specific infection	Expertise
2011	20-29	23	Female	cancrum oris	incision & drainage/ debridemnt /sequstectomy	infection	Certain infectious and parasitic diseases	non-odontogenic infection	soft tissue	Expertise
2013	50-59	55	Male	osteoradionecrosis	incision & drainage/ debridemnt /sequstectomy	infection	Diseases of the digestive system	non-odontogenic infection	bone infection	Expertise
2013	50-59	55	Female	osteoradionecrosis	incision & drainage/ debridemnt /sequstectomy	infection	Diseases of the digestive system	non-odontogenic infection	bone infection	Expertise
2011	60-69	60	Female	osteoradionecrosis	incision & drainage/ debridemnt /sequstectomy	infection	Diseases of the digestive system	non-odontogenic infection	bone infection	Expertise
2011	10-19	16	Male	tuberculosis osteomylities	incision & drainage/ debridemnt /sequstectomy	infection	Diseases of the digestive system	non-odontogenic infection	specific infection	Expertise
2011	20-29	25	Male	tuberculosis osteomylities	incision & drainage/ debridemnt /sequstectomy	infection	Diseases of the digestive system	non-odontogenic infection	specific infection	Expertise
2013	0-9	9	Female	tuberculus lymphadenitis	incision & drainage/ debridemnt /sequstectomy	infection	Diseases of the digestive system	non-odontogenic infection	specific infection	Expertise
2014	10-19	15	Male	hemifacial hyperplesia	TMJ arthoplasty	Devlpmental defect	Diseases of the digestive system	skeletal defority	#NULL!	competency
2013	20-29	23	Male	hemifacial hyperplesia	TMJ arthoplasty	Devlpmental defect	Injury, poisoning and certain other consequences of external causes	skeletal defority	#NULL!	competency
2011	20-29	27	Male	fracture	TMJ arthoplasty	Truma	Injury, poisoning and certain other consequences of external causes	bone fracture	#NULL!	competency
2011	0-9	3	Male	ankylosis	TMJ arthoplasty	TMJ disorder	Diseases of the musculoskeletal system and connective tissue	hypomobility	#NULL!	competency
2013	0-9	4	Male	ankylosis	TMJ arthoplasty	TMJ disorder	Diseases of the musculoskeletal system and connective tissue	hypomobility	#NULL!	competency
2014	0-9	5	Male	ankylosis	TMJ arthoplasty	TMJ disorder	Diseases of the musculoskeletal system and connective tissue	hypomobility	#NULL!	competency
2014	0-9	5	Male	ankylosis	TMJ arthoplasty	TMJ disorder	Diseases of the musculoskeletal system and connective tissue	hypomobility	#NULL!	competency
2012	0-9	6	Male	ankylosis	TMJ arthoplasty	TMJ disorder	Diseases of the musculoskeletal system and connective tissue	hypomobility	#NULL!	competency
2012	0-9	7	Male	ankylosis	TMJ arthoplasty	TMJ disorder	Diseases of the musculoskeletal system and connective tissue	hypomobility	#NULL!	competency
2012	0-9	7	Male	ankylosis	TMJ arthoplasty	TMJ disorder	Diseases of the musculoskeletal system and connective tissue	hypomobility	#NULL!	competency
2012	0-9	7	Male	ankylosis	TMJ arthoplasty	TMJ disorder	Diseases of the musculoskeletal system and connective tissue	hypomobility	#NULL!	competency
2013	0-9	7	Male	ankylosis	TMJ arthoplasty	TMJ disorder	Diseases of the musculoskeletal system and connective tissue	hypomobility	#NULL!	competency
2014	0-9	8	Male	ankylosis	TMJ arthoplasty	TMJ disorder	Diseases of the musculoskeletal system and connective tissue	hypomobility	#NULL!	Expertise
2011	10-19	10	Male	ankylosis	TMJ arthoplasty	TMJ disorder	Diseases of the musculoskeletal system and connective tissue	hypomobility	#NULL!	competency
2011	10-19	11	Male	ankylosis	TMJ arthoplasty	TMJ disorder	Diseases of the musculoskeletal system and connective tissue	hypomobility	#NULL!	competency
2012	10-19	11	Male	ankylosis	TMJ arthoplasty	TMJ disorder	Diseases of the musculoskeletal system and connective tissue	hypomobility	#NULL!	competency
2013	10-19	11	Male	ankylosis	TMJ arthoplasty	TMJ disorder	Diseases of the musculoskeletal system and connective tissue	hypomobility	#NULL!	competency
2013	10-19	11	Male	ankylosis	TMJ arthoplasty	TMJ disorder	Diseases of the musculoskeletal system and connective tissue	hypomobility	#NULL!	competency
2013	10-19	11	Male	ankylosis	TMJ arthoplasty	TMJ disorder	Diseases of the musculoskeletal system and connective tissue	hypomobility	#NULL!	competency
2011	10-19	12	Male	ankylosis	TMJ arthoplasty	TMJ disorder	Diseases of the musculoskeletal system and connective tissue	hypomobility	#NULL!	competency
2011	10-19	12	Male	ankylosis	TMJ arthoplasty	TMJ disorder	Diseases of the musculoskeletal system and connective tissue	hypomobility	#NULL!	competency
2012	10-19	12	Male	ankylosis	TMJ arthoplasty	TMJ disorder	Diseases of the musculoskeletal system and connective tissue	hypomobility	#NULL!	competency
2011	10-19	13	Male	ankylosis	TMJ arthoplasty	TMJ disorder	Diseases of the musculoskeletal system and connective tissue	hypomobility	#NULL!	competency
2012	10-19	14	Male	ankylosis	TMJ arthoplasty	TMJ disorder	Diseases of the musculoskeletal system and connective tissue	hypomobility	#NULL!	competency
2014	10-19	14	Male	ankylosis	TMJ arthoplasty	TMJ disorder	Diseases of the musculoskeletal system and connective tissue	hypomobility	#NULL!	competency
2012	10-19	15	Male	ankylosis	TMJ arthoplasty	TMJ disorder	Diseases of the musculoskeletal system and connective tissue	hypomobility	#NULL!	competency
2013	10-19	15	Male	ankylosis	TMJ arthoplasty	TMJ disorder	Diseases of the musculoskeletal system and connective tissue	hypomobility	#NULL!	competency
2013	10-19	15	Male	ankylosis	TMJ arthoplasty	TMJ disorder	Diseases of the musculoskeletal system and connective tissue	hypomobility	#NULL!	competency
2014	10-19	15	Male	ankylosis	TMJ arthoplasty	TMJ disorder	Diseases of the musculoskeletal system and connective tissue	hypomobility	#NULL!	competency
2011	10-19	16	Male	ankylosis	TMJ arthoplasty	TMJ disorder	Diseases of the musculoskeletal system and connective tissue	hypomobility	#NULL!	competency
2011	10-19	17	Male	ankylosis	TMJ arthoplasty	TMJ disorder	Diseases of the musculoskeletal system and connective tissue	hypomobility	#NULL!	competency
2012	10-19	17	Male	ankylosis	TMJ arthoplasty	TMJ disorder	Diseases of the musculoskeletal system and connective tissue	hypomobility	#NULL!	competency
2012	10-19	17	Male	ankylosis	TMJ arthoplasty	TMJ disorder	Diseases of the musculoskeletal system and connective tissue	hypomobility	#NULL!	competency
2014	10-19	17	Male	ankylosis	TMJ arthoplasty	TMJ disorder	Diseases of the musculoskeletal system and connective tissue	hypomobility	#NULL!	competency
2011	10-19	18	Male	ankylosis	TMJ arthoplasty	TMJ disorder	Diseases of the musculoskeletal system and connective tissue	hypomobility	#NULL!	Expertise
2012	10-19	18	Male	ankylosis	TMJ arthoplasty	TMJ disorder	Diseases of the musculoskeletal system and connective tissue	hypomobility	#NULL!	competency
2012	10-19	18	Male	ankylosis	TMJ arthoplasty	TMJ disorder	Diseases of the musculoskeletal system and connective tissue	hypomobility	#NULL!	competency
2013	10-19	18	Male	ankylosis	TMJ arthoplasty	TMJ disorder	Diseases of the musculoskeletal system and connective tissue	hypomobility	#NULL!	competency
2014	10-19	19	Male	ankylosis	TMJ arthoplasty	TMJ disorder	Diseases of the musculoskeletal system and connective tissue	hypomobility	#NULL!	competency
2011	20-29	20	Male	ankylosis	TMJ arthoplasty	TMJ disorder	Diseases of the musculoskeletal system and connective tissue	hypomobility	#NULL!	competency
2013	20-29	20	Male	ankylosis	TMJ arthoplasty	TMJ disorder	Diseases of the musculoskeletal system and connective tissue	hypomobility	#NULL!	competency
2013	20-29	21	Male	ankylosis	TMJ arthoplasty	TMJ disorder	Diseases of the musculoskeletal system and connective tissue	hypomobility	#NULL!	competency
2013	20-29	21	Male	ankylosis	TMJ arthoplasty	TMJ disorder	Diseases of the musculoskeletal system and connective tissue	hypomobility	#NULL!	competency
2011	20-29	22	Male	ankylosis	TMJ arthoplasty	TMJ disorder	Diseases of the musculoskeletal system and connective tissue	hypomobility	#NULL!	competency
2011	20-29	22	Male	ankylosis	TMJ arthoplasty	TMJ disorder	Diseases of the musculoskeletal system and connective tissue	hypomobility	#NULL!	competency
2011	20-29	22	Male	ankylosis	TMJ arthoplasty	TMJ disorder	Diseases of the musculoskeletal system and connective tissue	hypomobility	#NULL!	competency
2012	20-29	23	Male	ankylosis	TMJ arthoplasty	TMJ disorder	Diseases of the musculoskeletal system and connective tissue	hypomobility	#NULL!	competency
2014	20-29	23	Male	ankylosis	TMJ arthoplasty	TMJ disorder	Diseases of the musculoskeletal system and connective tissue	hypomobility	#NULL!	competency
2012	20-29	25	Male	ankylosis	TMJ arthoplasty	TMJ disorder	Diseases of the musculoskeletal system and connective tissue	hypomobility	#NULL!	competency
2014	20-29	26	Male	ankylosis	TMJ arthoplasty	TMJ disorder	Diseases of the musculoskeletal system and connective tissue	hypomobility	#NULL!	competency
2014	20-29	27	Male	ankylosis	TMJ arthoplasty	TMJ disorder	Diseases of the musculoskeletal system and connective tissue	hypomobility	#NULL!	competency
2013	30-39	32	Male	ankylosis	TMJ arthoplasty	TMJ disorder	Diseases of the musculoskeletal system and connective tissue	hypomobility	#NULL!	competency
2013	30-39	35	Male	ankylosis	TMJ arthoplasty	TMJ disorder	Diseases of the musculoskeletal system and connective tissue	hypomobility	#NULL!	Expertise
2014	30-39	36	Male	ankylosis	TMJ arthoplasty	TMJ disorder	Diseases of the musculoskeletal system and connective tissue	hypomobility	#NULL!	competency
2011	40-49	45	Male	ankylosis	TMJ arthoplasty	TMJ disorder	Diseases of the musculoskeletal system and connective tissue	hypomobility	#NULL!	competency
2012	50-59	55	Male	ankylosis	TMJ arthoplasty	TMJ disorder	Diseases of the musculoskeletal system and connective tissue	hypomobility	#NULL!	competency
2013	60-69	60	Male	ankylosis	TMJ arthoplasty	TMJ disorder	Diseases of the musculoskeletal system and connective tissue	hypomobility	#NULL!	competency
2012	0-9	2.5	Female	ankylosis	TMJ arthoplasty	TMJ disorder	Diseases of the musculoskeletal system and connective tissue	hypomobility	#NULL!	competency
2011	0-9	4	Female	ankylosis	TMJ arthoplasty	TMJ disorder	Diseases of the musculoskeletal system and connective tissue	hypomobility	#NULL!	competency
2012	0-9	4	Female	ankylosis	TMJ arthoplasty	TMJ disorder	Diseases of the musculoskeletal system and connective tissue	hypomobility	#NULL!	competency
2012	0-9	5	Female	ankylosis	TMJ arthoplasty	TMJ disorder	Diseases of the musculoskeletal system and connective tissue	hypomobility	#NULL!	competency
2013	10-19	10	Female	ankylosis	TMJ arthoplasty	TMJ disorder	Diseases of the musculoskeletal system and connective tissue	hypomobility	#NULL!	competency
2013	10-19	10	Female	ankylosis	TMJ arthoplasty	TMJ disorder	Diseases of the musculoskeletal system and connective tissue	hypomobility	#NULL!	competency
2014	10-19	14	Female	ankylosis	TMJ arthoplasty	TMJ disorder	Diseases of the musculoskeletal system and connective tissue	hypomobility	#NULL!	competency
2011	10-19	15	Female	ankylosis	TMJ arthoplasty	TMJ disorder	Diseases of the musculoskeletal system and connective tissue	hypomobility	#NULL!	competency
2011	10-19	15	Female	ankylosis	TMJ arthoplasty	TMJ disorder	Diseases of the musculoskeletal system and connective tissue	hypomobility	#NULL!	competency
2014	10-19	15	Female	ankylosis	TMJ arthoplasty	TMJ disorder	Diseases of the musculoskeletal system and connective tissue	hypomobility	#NULL!	competency
2014	10-19	15	Female	ankylosis	TMJ arthoplasty	TMJ disorder	Diseases of the musculoskeletal system and connective tissue	hypomobility	#NULL!	competency
2013	10-19	17	Female	ankylosis	TMJ arthoplasty	TMJ disorder	Diseases of the musculoskeletal system and connective tissue	hypomobility	#NULL!	competency
2014	10-19	18	Female	ankylosis	TMJ arthoplasty	TMJ disorder	Diseases of the musculoskeletal system and connective tissue	hypomobility	#NULL!	competency
2011	10-19	19	Female	ankylosis	TMJ arthoplasty	TMJ disorder	Diseases of the musculoskeletal system and connective tissue	hypomobility	#NULL!	competency
2014	20-29	20	Female	ankylosis	TMJ arthoplasty	TMJ disorder	Diseases of the musculoskeletal system and connective tissue	hypomobility	#NULL!	competency
2013	20-29	21	Female	ankylosis	TMJ arthoplasty	TMJ disorder	Diseases of the musculoskeletal system and connective tissue	hypomobility	#NULL!	competency
2011	20-29	22	Female	ankylosis	TMJ arthoplasty	TMJ disorder	Diseases of the musculoskeletal system and connective tissue	hypomobility	#NULL!	competency
2014	20-29	24	Female	ankylosis	TMJ arthoplasty	TMJ disorder	Diseases of the musculoskeletal system and connective tissue	hypomobility	#NULL!	competency
2012	20-29	26	Female	ankylosis	TMJ arthoplasty	TMJ disorder	Diseases of the musculoskeletal system and connective tissue	hypomobility	#NULL!	competency
2014	20-29	26	Female	ankylosis	TMJ arthoplasty	TMJ disorder	Diseases of the musculoskeletal system and connective tissue	hypomobility	#NULL!	competency
2013	20-29	29	Female	ankylosis	TMJ arthoplasty	TMJ disorder	Diseases of the musculoskeletal system and connective tissue	hypomobility	#NULL!	competency
2012	30-39	35	Female	ankylosis	TMJ arthoplasty	TMJ disorder	Diseases of the musculoskeletal system and connective tissue	hypomobility	#NULL!	competency
2013	30-39	35	Female	ankylosis	TMJ arthoplasty	TMJ disorder	Diseases of the musculoskeletal system and connective tissue	hypomobility	#NULL!	competency
2013	30-39	35	Female	ankylosis	TMJ arthoplasty	TMJ disorder	Diseases of the musculoskeletal system and connective tissue	hypomobility	#NULL!	Expertise
2014	50-59	55	Female	ankylosis	TMJ arthoplasty	TMJ disorder	Diseases of the musculoskeletal system and connective tissue	hypomobility	#NULL!	competency
2012	10-19	15	Male	T.M.J dislocation	TMJ arthoplasty	TMJ disorder	Injury, poisoning and certain other consequences of external causes	hypermobility	#NULL!	competency
2011	10-19	18	Male	T.M.J dislocation	TMJ arthoplasty	TMJ disorder	Injury, poisoning and certain other consequences of external causes	hypermobility	#NULL!	competency
2011	10-19	19	Male	T.M.J dislocation	TMJ arthoplasty	TMJ disorder	Injury, poisoning and certain other consequences of external causes	hypermobility	#NULL!	competency
2013	20-29	25	Male	T.M.J dislocation	TMJ arthoplasty	TMJ disorder	Injury, poisoning and certain other consequences of external causes	hypermobility	#NULL!	competency
2012	40-49	40	Male	T.M.J dislocation	TMJ arthoplasty	TMJ disorder	Injury, poisoning and certain other consequences of external causes	hypermobility	#NULL!	competency
2011	50-59	59	Male	T.M.J dislocation	TMJ arthoplasty	TMJ disorder	Diseases of the digestive system	hypermobility	#NULL!	competency
2011	10-19	15	Female	T.M.J dislocation	TMJ arthoplasty	TMJ disorder	Injury, poisoning and certain other consequences of external causes	hypermobility	#NULL!	competency
2011	20-29	20	Female	T.M.J dislocation	TMJ arthoplasty	TMJ disorder	Injury, poisoning and certain other consequences of external causes	hypermobility	#NULL!	competency
2012	20-29	21	Female	T.M.J dislocation	TMJ arthoplasty	TMJ disorder	Injury, poisoning and certain other consequences of external causes	hypermobility	#NULL!	competency
2012	30-39	35	Female	T.M.J dislocation	TMJ arthoplasty	TMJ disorder	Injury, poisoning and certain other consequences of external causes	hypermobility	#NULL!	competency
2013	40-49	40	Female	T.M.J dislocation	TMJ arthoplasty	TMJ disorder	Injury, poisoning and certain other consequences of external causes	hypermobility	#NULL!	competency
2013	40-49	45	Female	T.M.J dislocation	TMJ arthoplasty	TMJ disorder	Injury, poisoning and certain other consequences of external causes	hypermobility	#NULL!	competency
2013	40-49	48	Female	T.M.J dislocation	TMJ arthoplasty	TMJ disorder	Injury, poisoning and certain other consequences of external causes	hypermobility	#NULL!	competency
2011	50-59	55	Female	T.M.J dislocation	TMJ arthoplasty	TMJ disorder	Injury, poisoning and certain other consequences of external causes	hypermobility	#NULL!	competency
2013	=>70	87	Female	esinophilic granuloma	biopsy	pathology	Malignant neoplasms	beign	hematology	Expertise
2013	0-9	4	Female	fibroma	biopsy	pathology	Benign neoplasms	beign	soft tissue	Expertise
2011	10-19	11	Male	fibrous dysplasia	biopsy	pathology	Diseases of the digestive system	beign	bone pathology	Expertise
2013	30-39	38	Male	giant cell granuloma	biopsy	pathology	Diseases of the digestive system	beign	bone pathology	Expertise
2014	10-19	14	Male	neurofibroma	biopsy	pathology	Benign neoplasms	beign	soft tissue	Expertise
2013	0-9	7	Female	neurofibroma	biopsy	pathology	Benign neoplasms	beign	soft tissue	Expertise
2011	10-19	12	Female	neurofibroma	biopsy	pathology	Benign neoplasms	beign	soft tissue	#NULL!
2012	=>70	80	Male	acinic cell carcinoma	biopsy	pathology	Malignant neoplasms	malignant	Salivary gland	Expertise
2011	60-69	60	Male	adenocarcinoma	biopsy	pathology	Malignant neoplasms	malignant	Salivary gland	Expertise
2014	40-49	42	Male	adenoid cystic carcinoma	biopsy	pathology	Malignant neoplasms	malignant	Salivary gland	Expertise
2011	60-69	60	Male	adenoid cystic carcinoma	biopsy	pathology	Malignant neoplasms	malignant	Salivary gland	Expertise
2013	50-59	59	Male	Ewing's sarcoma	biopsy	pathology	Malignant neoplasms	malignant	bone pathology	Expertise
2011	0-9	8	Female	Ewing's sarcoma	biopsy	pathology	Malignant neoplasms	malignant	bone pathology	Expertise
2011	0-9	2	Male	fibrosarcoma	biopsy	pathology	Malignant neoplasms	malignant	soft tissue	Expertise
2011	10-19	12	Male	fibrosarcoma	biopsy	pathology	Malignant neoplasms	malignant	soft tissue	Expertise
2011	50-59	55	Female	leukaemia	biopsy	pathology	Malignant neoplasms	malignant	hematology	Expertise
2013	0-9	2	Male	lymphoma	biopsy	pathology	Malignant neoplasms	malignant	hematology	Expertise
2011	10-19	10	Male	lymphoma	biopsy	pathology	Malignant neoplasms	malignant	hematology	Expertise
2011	30-39	38	Male	lymphoma	biopsy	pathology	Malignant neoplasms	malignant	hematology	Expertise
2011	30-39	38	Male	lymphoma	biopsy	pathology	Malignant neoplasms	malignant	hematology	Expertise
2012	60-69	65	Female	malignant fibrous hitiocytoma	biopsy	pathology	Malignant neoplasms	malignant	soft tissue	Expertise
2011	=>70	70	Female	metastatic lesion	biopsy	pathology	Malignant neoplasms	malignant	soft tissue	Expertise
2011	50-59	54	Male	mucoepidermoid carcinoma	biopsy	pathology	Malignant neoplasms	malignant	Salivary gland	Expertise
2011	=>70	70	Male	mucoepidermoid carcinoma	biopsy	pathology	Malignant neoplasms	malignant	Salivary gland	Expertise
2011	=>70	80	Female	mucoepidermoid carcinoma	biopsy	pathology	Malignant neoplasms	malignant	Salivary gland	Expertise
2011	60-69	65	Male	Nasopharyngeal carcinoma	biopsy	pathology	Malignant neoplasms	malignant	Epithelium	Expertise
2011	40-49	41	Female	rhabdomyosarcoma	biopsy	pathology	Malignant neoplasms	malignant	soft tissue	Expertise
2011	0-9	7	Male	s.c.c	biopsy	pathology	Malignant neoplasms	malignant	Epithelium	Expertise
2014	20-29	22	Male	s.c.c	biopsy	pathology	Malignant neoplasms	malignant	Epithelium	Expertise
2014	30-39	35	Male	s.c.c	biopsy	pathology	Malignant neoplasms	malignant	Epithelium	Expertise
2011	40-49	40	Male	s.c.c	biopsy	pathology	Malignant neoplasms	malignant	Epithelium	Expertise
2012	40-49	40	Male	s.c.c	biopsy	pathology	Malignant neoplasms	malignant	Epithelium	Expertise
2014	40-49	40	Male	s.c.c	biopsy	pathology	Malignant neoplasms	malignant	Epithelium	Expertise
2012	40-49	42	Male	s.c.c	biopsy	pathology	Malignant neoplasms	malignant	Epithelium	Expertise
2011	50-59	50	Male	s.c.c	biopsy	pathology	Malignant neoplasms	malignant	Epithelium	Expertise
2014	50-59	50	Male	s.c.c	biopsy	pathology	Malignant neoplasms	malignant	Epithelium	Expertise
2012	50-59	51	Male	s.c.c	biopsy	pathology	Malignant neoplasms	malignant	Epithelium	Expertise
2012	50-59	52	Male	s.c.c	biopsy	pathology	Malignant neoplasms	malignant	Epithelium	Expertise
2011	60-69	60	Male	s.c.c	biopsy	pathology	Malignant neoplasms	malignant	Epithelium	Expertise
2011	60-69	60	Male	s.c.c	biopsy	pathology	Malignant neoplasms	malignant	Epithelium	Expertise
2011	60-69	60	Male	s.c.c	biopsy	pathology	Malignant neoplasms	malignant	Epithelium	Expertise
2011	60-69	60	Male	s.c.c	biopsy	pathology	Malignant neoplasms	malignant	Epithelium	Expertise
[truncated: 1,479 more rows]
